# Supplementary material for: Comparative metabolic profiling of the mycelium and fermentation broth of Penicillium restrictum from Peucedanum praeruptorum rhizosphere
Source: Environ Microbiol Rep. 2024 Jun 6;16(3):e13286. doi: 10.1111/1758-2229.13286 (PMC11156492; doi:10.1111/1758-2229.13286)
Supplement: Supplementary file 7 — Table S1. Differential compound screening‐fermented broth. [file EMI4-16-e13286-s009.xlsx]

## Sheet: Differential compound screening
Table S1 Differential compound screening-fermented broth
1125vs1127	1125vs1129	1125vs1201	1125vs1203	1125vs1205	1127vs1129	1127vs1201	1127vs1203	1127vs1205	1129vs1201	1129vs1203	1129vs1205	1201vs1203	1201vs1205	1203vs1205
Phenylethylamine	Protoanemonin	Cryptochlorogenic acid	L-Lysine	L-Arginine	Valyl-Valine	Trehalose	Riboflavin	L-Malic acid	L-Norleucine	Cytosine	Carbanilide		Sinapyl alcohol	Threoninyl-Glutamine
L-Glutamic acid	Chlorogenic acid	D-GalA	Mulberrofuran A	LPE(18:2)	PC(18:5e/19:2)	Sucrose	Schinifoline	3-Furoic acid	Choline	Dehydrovomifoliol	D-Malic acid		5-Methyl-2-furancarboxaldehyde
Hydroquinone	2-Oxovaleric acid	D-Gluconic acid	(Â±)-Ribaline	MGDG(18:3/18:3)	2-acetyl-1-alkyl-sn-glycero-3-phosphocholine	L-Hypoglycin A	Indolelactic acid	2,4-Pentadienal		3-Methyl-2-butenal	Cytidine		Methoxyacetic acid
Hydrogen phosphate	Isoferulic acid	Pyruvic acid	4-Aminophenol	D-Galactosamine	SM(d14:1/25:1)	Rotenone	L-Iditol	Fumaric acid			Enalaprilat		N-(gamma-Glutamyl)ethanolamine
D-Proline	Glyceraldehyde	Kojibiose	Hydroxyphenylacetylglycine	LPE(18:1)	Aubergenone	Melibiose	2-Furanmethanol	Ethenyl acetate			Tyrosyl-Tyrosine		1,2,3,4,5,6-Hexahydro-5-(1-hydroxyethylidene)-7H-cyclopenta[b]pyridin-7-one
L-Aspartic acid	Alpha-D-Glucose	Oxoadipic acid	Perlolyrine	Hexamethylquercetagetin	1,2-Dihydro-1,1,6-trimethylnaphthalene	Salsolinol	Oxytetracycline	Pyridoxamine			Harmine		1-(2,3-Dihydro-1H-pyrrolizin-5-yl)-2-propen-1-one
DL-Tryptophan	(S)-beta-Aminoisobutyric acid	3-Ureidopropionic acid	3 Hydroxycoumarin	L-Gulose	5-Amino-3-oxohexanoate	D(+)-Pipecolinic acid	PC(16:2e/24:4)	2-Methoxy-3-methyl-9H-carbazole			Isobutyrylglycine		Acetyl-N-formyl-5-methoxykynurenamine
L-Phenylalanine	D-Tagatose	Maleamic acid	Betamipron	Glycitin	N5-(4-Methoxybenzyl)glutamine	Norvaline	Benzoylformic acid	Solanidine			Indoleacetic acid		Longistylin A
DL-Tyrosine	Furfuryl acetate	Anonaine	1,3-Dihydro-(2H)-indol-2-one	N-acetyltryptophan	N-Acetyl-L-methionine	3-Pyridinebutanoic acid	beta1-Chaconine	alpha-Chaconine			3-Acetylpyridine		Folic acid
Maleic acid	D-Galactose	D-(+)-Mannose	2'-Aminoacetophenone	Cantharidin	2-(3-Phenylpropyl)tetrahydrofuran	Norhydromorphone	4-Hydroxy-3-(3-methyl-2-butenyl)acetophenone	beta-Solanine			(R)-Pelletierine		N-Isovaleroylglycine
Azelaic acid	2-Ketobutyric acid	cis-Acetylacrylate	Tryptophyl-Tryptophan	Coproporphyrin I	1-Methyl-1,3-cyclohexadiene	Uridine		Calystegine B5			3-Hydroxylidocaine		N-Acetylvaline
L-allo-isoleucine	Dihydrofolic acid	Arecaidine	N'-Formylkynurenine	Menadiol disuccinate	3-Hydroxyisobutyric acid	Isoliquiritin		1-Isothiocyanato-7-(methylthio)heptane			4-Hydroxy-8-methoxy-2H-furo[2,3-h]-1-benzopyran-2-one
D-Pantothenic acid	L-Gulonic gamma-lactone	2-Acetylpyrrole	Vanillic acid	Isosakuranin	1-Salicylate glucuronide	Orotidylic acid		N-Acetylanonaine			2,3-Dihydroxybenzoic acid
D-Alanine	(+/-)-1-Acetoxy-1-ethoxyethane	D-Maltose	4-Aminohippuric acid	Pterosin N	Gambogic acid			4-[(Hydroxymethyl)nitrosoamino]-1-(3-pyridinyl)-1-butanone			Succinyladenosine
L-Histidine	Hippuric acid	SM(d14:1/12:1)	cis,cis-Muconic acid					gamma-Chaconine			Fumonisin B1
Pyrrolidine	D-(+)-Allose	1-[(5-Amino-5-carboxypentyl)amino]-1-deoxyfructose	Glycyl-L-Leucine					(E)-5-(3,4,5,6-Tetrahydro-3-pyridylidenemethyl)-2-furanmethanol			2,7(14)-Illudadiene-10,15-diol
D-Glutamic acid	LysoPC(18:1(11Z))	Murrayacine	Xanthoxylin					Osmundalactone			Mandelic acid
Quinone	Gluconolactone	Nephritogenoside	3-Caren-5-one					Adenosine phosphosulfate
DL-Phenylalanine	Prolylhydroxyproline	2-Hydroxypyridine	(R)-mandelic Acid					Acetoxyacetone
Isofebrifugine	Xanthine	Dethiobiotin	Indole-3-carboxaldehyde					4-Methylbenzoic acid
D-Aspartic acid	7-Aminomethyl-7-carbaguanine	Kaempferol 7-galactoside 3-rutinoside	(2E)-Piperamide-C5:1					Macelignan
N,N-Dimethylguanosine	10-Oxo-11-octadecen-13-olide	S-[1-[2-(Acetyloxy)ethyl]butyl] ethanethioate	Methionyl-Alanine					Phloretin
L-Tryptophan	Ascorbic acid	7-Methylxanthine	Aesculetin					Suberic acid
D-Serine	L-Lactic acid	Glycylleucine	Dehydroascorbic acid					trans-Zeatin
Benzyl acetate	Citric acid	3-Hydroxydecanoic acid	Carboxytolbutamide					4-Hydroxycitrulline
trans-Ferulic acid	Kojic acid	2,5-Dimethyl-3(2H)-furanone	(E,E)-Trichostachine					Alanyl-Gamma-glutamate
alpha-D-Glucose 1-phosphate	O-Acetylcarnitine	Plantagonine	Nicotinamide					Alpha-dimorphecolic acid
Piperidine	Phenylbutyrylglutamine	Piplartine	2-Methyl-1-hydroxypropyl-ThPP					Ginkgolide A
L-Asparagine	Isobutyryl-L-carnitine	Phloretic acid	Sissotrin					Traumatic acid
Phytosphingosine	N-Methyl-1H-indole-3-propanamide	Methyl 5-hydroxyoxindole-3-acetate	Cyclodehydroisolubimin					Prostaglandin J2
4-Hydroxy-2-butenoic acid gamma-lactone	4-Hydroxy-4-methyltetrahydro-2H-pyran-2-one/DL-Mevalonolactone	Puerarin	Prolyl-Glutamine					Lyoniresinol 9'-sulfate
2-Phenylacetamide	Erinapyrone C	2,5-Dimethoxy-4-(2-propenyl)phenol	Oxoglaucine					Angelicain
L-Carnitine	Valyl-Phenylalanine	Prolyl-Threonine						6''-Acetylliquiritin
Pyrroline hydroxycarboxylic acid	Phenylalanylphenylalanine	3-Hydroxyphenyl-valeric acid						Malaoxon
LPC(16:0)	L-Shikimic acid	Isovitexin						Benzaldehyde
Guanine	N-acetyl-5-aminosalicylic acid	Quercetin-7-O-beta-D-glucopyranoside						2,3,4,5-tetrahydropyridine-2-carboxylate
Nicotinic acid	Paeonol	2-(2,4-Dihydroxyphenyl)-5,6-dimethoxybenzofuran						N-Acetyldjenkolic acid
L-Threonine	L-Homocysteic acid	8-Methoxykynurenate						alpha-[3-(Nitrosoamino)propyl]-3-pyridinemethanol
D-Sorbitol	Glyceric acid	3',4',5'-Trimethoxycinnamyl alcohol acetate						Tyrosyl-Proline
5-Hydroxy-L-tryptophan	3-Methyl-1-(2,4,6-trihydroxyphenyl)-1-butanone
Phenylalanyl-Aspartate	5-Hydroxytryptophan
LPC(18:2)	2-Hydroxyfluorene
L-Methionine	4''-Methyl-6''-(3,4-dihydroxy-E-cinnamoyl)isoorientin
(2E,4E)-2,7-Dimethyl-2,4-octadienedioic acid	Tyrosol
Glutathione	7-Aminoflunitrazepam
PC(14:0e/4:0)	Sinapic acid
LysoPE(16:0/0:0)	Melleolide K
L-Tyrosine	Mumefural
Alanyl-Leucine	Nepodin
LPC(18:3)	Phenylpyruvic acid
5-Acetylamino-6-formylamino-3-methyluracil	4-Acetylbutyrate
Tetrahydropentoxyline	Threoninyl-Leucine
Mannitol	H-THR-PHE-OH
Quinic acid	2-Ketoglutaric acid
Astringin	1,6-Dihydroxy-3,7-dimethoxy-2-(3-methyl-2-butenyl)-8-(2-oxo-3-methyl-3-butenyl)-xanthone
LPG(2:0)	2-Hydroxycinnamic acid
Phenylalanyl-Alanine	N-(p-Hydroxyphenyl)ethyl p-hydroxycinnamide
Argpyrimidine	Propionylcarnitine
N-Hydroxy-L-tyrosine	4-Trimethylammoniobutanoic acid
z-Clausenamide	Moracin I
alpha-Linolenic acid	Phenylalanyl-Tryptophan
N-Acetylornithine	Thiazole
N-Acetylhistidine	Diplosporin
LPC(18:0)	Heliannuol D
Koenimbine	Liqcoumarin
Prolyl-Asparagine	5,7-dihydroxy-2-(4-hydroxyphenyl)-6-[3,4,5-trihydroxy-6-(hydroxymethyl)oxan-2-yl]-4H-chromen-4-one
Asymmetric dimethylarginine	4-Hydroxybenzoic acid
Bikojic acid	Benzoyl ecgonine
LPC(18:1)	But-2-enoic acid
Leukoaminochrome	trans-S-(1-Propenyl)-L-cysteine
Pseudouridine	5,7-dihydroxy-2-(4-methoxyphenyl)-3,4-dihydro-2H-1-benzopyran-4-one
2,4,6-Octatriynoic acid	Alantolactone
Soyacerebroside I	cis-Aconitic acid
Agrocybenine	Aspartyl-Glutamate
Palaudine	Stachyose
N-Methyl-N-(2-phenylethenyl)-3-phenyl-2-oxiranecarboxamide	Rutaretin
Catechin	Danielone
1,3,7-Trimethyluric acid
Thymidine
1-Methyladenosine
Histamine
3-Isoxazolidinone
Distichonic acid B
Hypoxanthine
3'-O-Methyladenosine
(Â±)-2-Methylthiazolidine
Miltirone
(10E,12Z)-9-HODE
Sarmentosin
(13E)-11a-Hydroxy-9,15-dioxoprost-13-enoic acid
5-Methoxydimethyltryptamine
(R)-Bitalin A
4-Hydroxy-3-methylbenzoic acid
Dodecanedioic acid
Dopamine
p-Hydroxyphenylacetic acid
3-Amino-2-piperidone
Caffeic acid
D-Arabitol
3,5-Dihydroxybenzoic acid
N-Acetylserotonin
Citramalic acid
5-Hydroxyhexanoic acid
Dimethyl carbonate
Glycerophosphocholine
Glutamylaspartic acid
Homogentisic acid
3-O-Methylrosmarinic acid
4-Methylcatechol
Gentisate aldehyde
L-alpha-Aspartyl-L-hydroxyproline
3,7-Di-O-methylquercetin
N-Acetyl-L-phenylalanine
Propylgallate
Glechomafuran
Eriodictyol
o-Methoxyphenyl sulfate
L-Arabitol
Quercetin
Pyridoxal
4-Hydroxybenzaldehyde
1-(beta-D-Ribofuranosyl)-1,4-dihydronicotinamide
Orientalone
2-Hydroxybutyric acid
Enrofloxacin
Equol
2,3,6,7-Tetrahydrocyclopent[b]azepin-8(1H)-one
Phenol
2'-Hydroxyacetophenone
Maltohexaose
Rishitinol
Ribothymidine
Dihydrothymine
PC(14:0e/20:3)
Mevalonic acid
3alpha,4,5,7alpha-Tetrahydro-5-hydroxy-1H-isoindole-1,3(2H)-dione
Dihydro-3-methyl-2(3H)-furanone
2-Methylcitric acid
2',7-Dihydroxy-4',5'-dimethoxyisoflavone
Maltotriose
Codamine
Monomethyl glutaric acid
3-Ethyl-1,2-benzenediol
Vanillylamine
Fumitremorgin C
9,10-Dihydro-2,3,5,7-Phenanthrenetetrol
Coixol
Adipate semialdehyde
Rosmaricine
3-(3,4-Dihydroxy-5-methoxy)-2-propenoic acid
5-Ethyl-2-methyloxazole
(E,E)-2,4-Hexadienedial
1-(2-Furanyl)-1,3-butanedione
Bergenin
6-[2,3-Dihydroxy-1-(hydroxymethyl)propyl]-1,2-dihydro-7-hydroxy-9-methoxy-cyclopenta[c][1]benzopyran-3,4-dione
1,3-Benzenediol
4-[(E)-2-(3,5-dihydroxyphenyl)ethenyl]benzene-1,3-diol
N-Jasmonoyltyrosine
3-(4-hydroxy-3-methoxyphenyl)prop-2-enoic acid
5,8-Dihydroxy-3,3',4',7-tetramethoxyflavone
dUMP
(Z)-Resveratrol
2-Acetyl-1,5,6,7-tetrahydro-6-hydroxy-7-(hydroxymethyl)-4H-azepine-4-one
Acetylleucine
Isocorydine
Nicotinic acid mononucleotide
Pyro-L-glutaminyl-L-glutamine
Sanguinarine
Tyrosine methylester
1,2,3,4-Tetrahydro-1-phenyl-4-(1-phenylethyl)naphthalene
N-Acetylcarnosine
Prenyl cis-caffeate
4-hydroxy-3-(3-methylbut-2-en-1-yl)benzoic acid
Prolyl-Alanine
Melilotocarpan D
3,4-Dihydroxymandelaldehyde
2',4',6'-Trihydroxyacetophenone
Monoisobutyl phthalic acid
6-phosphonatooxy-D-gluconate
Propionic acid
9,10-dihydroxy-8,8-dimethyl-2H,8H,9H,10H-pyrano[2,3-h]chromen-2-one
L-Glutamine
Ethyl maltol
(R)-Kawain
Malabaricano
C.I. Natural Red 20
Tyrosyl-Valine
O-Demethylfonsecin
7-Drimene-11,12,14-triol
3-(4-Hydroxy-2-methoxyphenyl)-2-propenal
Succinylacetone
Hydroxyphenyllactic acid
N-Acetoxymethylflindersine
Isoleucyl-Isoleucine
Coniferin
para-Trifluoromethylphenol
Note: Red indicates an increase in content, blue indicates a decrease in content.
