# Supplementary material for: Comparative metabolic profiling of the mycelium and fermentation broth of Penicillium restrictum from Peucedanum praeruptorum rhizosphere
Source: Environ Microbiol Rep. 2024 Jun 6;16(3):e13286. doi: 10.1111/1758-2229.13286 (PMC11156492; doi:10.1111/1758-2229.13286)
Supplement: Supplementary file 8 — Table S2. Differential compound screening‐mycelium. [file EMI4-16-e13286-s010.xlsx]

## Sheet: Sheet1
Table S2 Differential compound screening-mycelium
1125vs1127	1125vs1129	1125vs1201	1125vs1203	1125vs1205	1127vs1129	1127vs1201	1127vs1203	1127vs1205	1129vs1201	1129vs1203	1129vs1205	1201vs1203	1201vs1205	1203vs1205
PG(18:3/18:3)	Adenosine	(9S,10E,12Z,15Z)-9-Hydroxy-10,12,15-octadecatrienoic acid	L-Valine	Sarcosine	Inosinic acid	21-Deoxycortisol	Valyl-Phenylalanine	Tryptophyl-Serine	Pyridoxamine	Phenylalanyl-Isoleucine	L-Aspartic acid	3,4-Dihydro-2H-1-benzopyran-2-one	Hydrogen phosphate	GlcADG(18:2/18:2)
PG(12:0/22:3)	Thiamine	PC(15:1/22:6)	L-Arginine	Isonicotinic acid	LPG(18:1)	Phosphorylcholine	Tyrosyl-Valine		LPI(16:1)	Agmatine	3,4-Dihydroxybenzaldehyde	Riboflavin	L-allo-isoleucine	GlcADG(16:0/18:3)
LPE(16:0)	5'-Inosinic acid	Marmeline	Deoxyguanosine	PMeOH(18:2/18:2)	Carnosine	LPG(18:2)	LysoPE(0:0/20:5(5Z,8Z,11Z,14Z,17Z))		OxPI(16:0/18:2+2O)	L-Lysine	N-Acetylleucine	DL-Glutamate	Palmitoylethanolamide	HBMP(12:0/12:0/12:0)
LPS(18:0)	Cis-zeatin	Verimol C	Inosine	Guanosine	Adenosine monophosphate	LPG(16:0)	Sterol		Cer/AP(t14:0/18:2)	Hexadecanedioic acid	N-Acetylcadaverine	(Â±)-4-Methylene-2-pyrrolidinecarboxylic acid	Sinapyl alcohol	LPA(20:2)
PG(16:0/18:2)	S-adenosyl-L-methionine	LysoPC(17:0)	S-Adenosylmethionine	PG(8:0/26:2)	D-Glucose-6-phosphate	Uridine 5'-monophosphate	Hordenine		9,10-Epoxyoctadecenoic acid	Traumatic acid	FAHFA(18:2/7:0)	(alpha-D-mannosyl)7-beta-D-mannosyl-diacetylchitobiosyl-L-asparagine, isoform A (protein)	Sphinganine	Tryptophyl-Tyrosine
1-(beta-D-Ribofuranosyl)-1,4-dihydronicotinamide	PEtOH(18:2/18:2)	LysoPC(16:0)	(S)-Abscisic acid	Anofinic acid	Valyl-Methionine	LPC(20:2)	Sweroside		1-(9Z,12Z,15Z-octadecatrienoyl)-glycero-3-phosphate	5a-Tetrahydrocorticosterone	Pseudouridine	Octadecanedioic acid	1-Aminocyclopropanecarboxylic acid	4-Trimethylammoniobutanoic acid
LPC(17:0)	Ethyl stearate	dUMP	Guanosine-5'-monophosphate	D-Glutamine	gamma-Glutamylleucine	PIP(16:0/18:0)	gamma-Glutamylphenylalanine		Capsiate	Ethylbenzene	Sciadonic acid	(Â±)-erythro-Isoleucine	Serylproline	gamma-Aminobutyric acid
6-Phosphogluconic acid	Guanosine monophosphate	Anthranilic acid	PG(18:2/18:3)	8-Hydroxy-2'-deoxyguanosine	L-Serine	LPE(17:2)	N-2-[4-(3,3-Dimethylallyloxy)phenyl]ethylcinnamide		Camelledionol	Coniferaldehyde	Cyclointegrin	Diaminopimelic acid	Maltotetraose	Allopurinol-1-ribonucleoside
PG(16:1/18:2)	LPE(18:0)	D-Arabitol	PMeOH(18:2/18:3)	beta-Tocopheryl quinone	Hydroxyprolyl-Hydroxyproline	LPE(20:2)	gamma-Glutamylisoleucine		(1xi,4xi,6xi)-Carvone oxide	Lysyl-Glycine	Cytidine 5'-diphosphocholine (CDP-choline)	Histidinyl-Aspartate	Asymmetric dimethylarginine	CDP-DG(16:0/20:4(5Z,8Z,11Z,14Z))
5'-Methylthioadenosine	Sebacic acid	Leucyl-Asparagine	LPE(20:1)	Corchorifatty acid D	PC(22:6e/7:0)	PC(2:0/7:0)	beta-Santalyl acetate		L-Glutamic acid	Denudatine	Phenylalanyl-Tryptophan	Glucosamine 6-phosphate	Normorphine	(9xi,10xi,12xi)-9,10-Dihydroxy-12-octadecenoic acid
UDP-D-glucose	LPS(16:0)	N-Acetyl-L-phenylalanine	Succinyladenosine	Histidinyl-Histidine	PC(16:2e/4:0)	LPC(19:2)	Docosahexaenoic acid		Citric acid	16,17-Epiestriol	Rhamnocitrin	LysoPI(20:0/0:0)	Citramalic acid	LysoPA(16:0/0:0)
Lutein	PI(18:1(11Z)/16:1(9Z))	Solasodine	Threoninyl-Alanine	7-Ketocholesterol	LPC(16:2)	LPC(16:1)	Tryptophyl-Aspartate		Oleoyl glycine	Sideridiol	Stachyose	LPI(18:0)	1-(1-Pyrrolidinyl)-2-propanone	3-Hydroxysebacic acid
PI(16:1/18:2)	PG(10:0/26:4)	Asparaginyl-Proline	FAHFA(18:1/3:0)	MGDG(16:0/18:3)	LPE(19:2)	LPC(16:0)	(2'E,4'Z,8E)-Colneleic acid		Palmitic amide	FAHFA(2:0/16:1)	2-O-Feruloylhydroxycitric acid	Cytosine	(Â±)8(9)-EET Ethanolamide	PG(16:0/18:1)
PI(15:0/18:3)	(+)--Carvone	Alpha-D-Glucose	13-OxoODE	Rutin	Moracin O	LPC(17:1)	Santene		D-Malic acid	Neocnidilide	Isobutyryl-L-carnitine	2-Isopropyl-1,4-benzenediol	(Â±)-Anisoxide	Glabrin C
PI(14:0/18:2)	6,10,14-Trimethyl-5,9,13-pentadecatrien-2-one	Nicotinic acid mononucleotide	(-)-Vestitone	2,5-Diisopropylphenol	Pyruvic acid	LysoPE(18:2(9Z,12Z)/0:0)	4-Hydroxymandelonitrile		6-(alpha-D-Glucosaminyl)-1D-myo-inositol	1-deoxy-1-(N6-lysino)-D-fructose	Uric acid	Tyramine glucuronide	alpha-Bixin	PS(18:4(6Z,9Z,12Z,15Z)/15:0)
LysoPC(15:0)	PMeOH(12:0/24:4)	Tryptophyl-Alanine	Isohumbertiol	Betulinic acid	Tyrosyl-Proline	LysoPC(18:2(9Z,12Z))	3-(2-Methylpropylidene)-3alpha,4-dihydro-1(3H)-isobenzofuranone		Ethyl octynecarboxylate	delta3,5-Deoxytigogenin	(R)-Pelletierine	9-HETE	Phosphoribosyl-AMP	CPA(16:0/0:0)
PG(15:0/18:2)	DGDG(16:1/18:3)	Stearoylethanolamide	7,9-Illudadiene-3,14-diol	D-Asparagine	2-Benzofurancarboxaldehyde	LPS(17:1)	4-Methoxy-3-geranylgeranyl-1,2-dihydroxybenzene		N-Acetyl-L-methionine	4,5-Dihydropiperlonguminine		(6alpha,22E)-6-Hydroxy-4,7,22-ergostatrien-3-one	Adenosine diphosphate ribose
PI(17:0/18:2)	1-Methyl-1,3-cyclohexadiene	Proline betaine	FAHFA(18:3/22:3)	o-Ethyltoluene	Oxypurinol	PC(2:0/16:2)	15-Deoxy-d-12,14-PGJ2		Oleamide	N6-Acetyl-5S-hydroxy-L-lysine		2-Methyl-3-propylpyrazine	PG(14:0/22:3)
Pyrrolidonecarboxylic acid	PG(18:1(11Z)/18:3(6Z,9Z,12Z))	7-Ethyl-3,6-dihydro-1,4-dimethylazulene	L-Ornithine	5-Methylcytidine	MG(18:2(9Z,12Z)/0:0/0:0)	Norambreinolide	LysoPE(18:1(9Z)/0:0)		Octadecanamide	Arachidonoyl Serinol		sn-Glycerol3-phosphate	PI(16:1(9Z)/18:0)
PI(15:0/18:2)	MGDG(18:3/18:3)	L-Histidine trimethylbetaine	1-(sn-Glycero-3-phospho)-1D-myo-inositol	4,4-Dimethyl-14a-formyl-5a-cholesta-8,24-dien-3b-ol	LysoPE(18:3(6Z,9Z,12Z)/0:0)	21-Hydroxypregnenolone	LPE(18:2)		Vinylacetylglycine	8(R)-Hydroperoxylinoleic acid		LPC(18:0)
PE(20:5e/18:1)	PG(18:1/18:2)	trans-Grandmarin	(2beta,3alpha,9alpha,24R)-Ergosta-7,22-diene-2,3,9-triol	Graveolone	Cyclic guanosine monophosphate	PC(2:0/16:1)	LPE(17:1)		Isocitric acid	PIP(18:1(11Z)/18:2(9Z,12Z))		12R-hydroxy-5Z,8Z,12Z-eicosatrienoic acid
trans-Cinnamic acid	OxPI(16:0/18:2+1O)	N-acetyltryptophan	Gamma-Linolenic acid	PEtOH(27:0/20:1)	Valyl-Valine	LPS(16:1)	LPE(18:1)		6-(1-Hydroxyethyl)-2,2-dimethyl-2H-1-benzopyran	3-Acetyl-2,5-dimethylfuran		Uridine diphosphate-N-acetylgalactosamine
(R)-3-Hydroxy-tetradecanoic acid	DGDG(18:2/18:3)	Marindinin	L-Argininosuccinic acid	beta-Alanine	LysoPE(20:2(11Z,14Z)/0:0)	Glycyrrhetinic acid	LPA(17:2)		Gamma-Aminobutyryl-lysine	(3xi,6E)-1,7-Diphenyl-6-hepten-3-ol		PC(2:0/19:0)
Adenine	PI(18:0/18:2)	7Z,10Z-Hexadecadienoic acid	7-Oxostigmasterol	(9Z,11S,16S)-1-Acetoxy-9,17-octadecadiene-12,14-diyne-11,16-diol	Xanthine	11(R)-HETE			2-Furoic acid	Adenosine monophosphate (AMP)		2'-Deoxyguanosine-5'-diphosphate
D-Proline	PG(18:2/18:2)	7-Ethyl-10-Hydroxycamptothecin	28-Hydroxy-14-taraxeren-3-one	N-(gamma-Glutamyl)ethanolamine	LysoPE(20:1(11Z)/0:0)	17alpha-Hydroxyprogesterone			1,2,3,4-Tetrahydro-b-carboline-1,3-dicarboxylic acid	LPE(16:1)
DL-Tryptophan	LysoPE(0:0/14:0)	2-(3-Hydroxy-4-methylphenyl)-5-methyl-4-hexen-3-one	6-Deoxodolichosterone	OxPI(18:1/18:2+1O)	Dehydrophytosphingosine	Nandrolone			N-Acetyl-L-alanine	(-)-Epigallocatechin
H-PHE-PRO-OH	OxPI(16:0/18:3+1O)	(R)-Bitalin A	5,7-Dimethoxyisoflavone	1,3,7-Trimethyluric acid	3-Isoxazolidinone	Procurcumenol				PC(14:1e/5:0)
Indole-3-carboxaldehyde	Monoethylhexyl phthalic acid	Phenethylamine glucuronide	Glycerylphosphorylethanolamine	Testosterone	PI(18:2/18:3)	Eugenitin				LPA(16:2)
Guanine	LysoPC(14:0/0:0)	5'-Hydroxy-O-desmethylangolensin	3,4',5-Biphenyltriol	(3beta,23E)-3-Hydroxy-27-norcycloart-23-en-25-one	Pseudotropine	PS(19:0/19:0)				Cis-Aconitic acid
N6-Isopentenyladenosine	PI(20:4(5Z,8Z,11Z,14Z)/16:0)	Deoxyinosine	Muricapentocin	Monoisobutyl phthalic acid	(6E)-Piperamide-C7:1	Cibaric acid				LysoPC(18:1(9Z))
3'-AMP	O-Acetylcarnitine	Ubiquinone-4	Solanidine	(3beta,22E,24R)-5,8-Epidioxy-23-methylergosta-6,22-dien-3-ol	Dimethyl fumarate	2-Ethoxy-1-methoxy-4-(1-propenyl)benzene				5-Hydroxymaltol
trans-Zeatin-riboside	Phenylethylamine	Austroinulin	3-Hydroxydecanoic acid	Threoninyl-Proline	N6-Acetyl-L-lysine	PE(18:3e/2:0)
D-2-Amino-4-methylpentanoic acid	2-Phenylacetamide	(3beta,17alpha,23S)-17,23-Epoxy-3,29-dihydroxy-27-norlanost-8-en-24-one	Glyceraldehyde	Thujyl 19-trachylobanoate	2,5-Dihydro-4,5-dimethyl-2-(1-methylpropyl)thiazole	LPS(18:3)
D(+)-Pipecolinic acid	Quercetin	Merodesmosine	4-Deoxyerythronic acid	Morphine	Agaritinal	PE(18:3/18:3)
H-LEU-VAL-OH	Kojic acid		3-Buten-2-one	2,2,6,7-Tetramethylbicyclo[4.3.0]nona-1(9),4-diene-7,8-diol	alpha-Ketoisovaleric acid	Gingerglycolipid B
Benzaldehyde	Isoleucyl-Tyrosine		Biliverdin	Trehalose	gamma-Glutamylalanine	Uvaol
2-Hydroxystearic acid	16-Hydroxy hexadecanoic acid		LPA(19:1)	Benzofuran	Glycerol 1-(5-hydroxydodecanoate)	Pandamarilactonine A
N-(3-Methylbut-2-EN-1-YL)-9H-purin-6-amine	S-[1-[2-(Acetyloxy)ethyl]butyl] ethanethioate		Ribitol	Myristoleic acid	1-Pyrroline	MG(18:4(6Z,9Z,12Z,15Z)/0:0/0:0)
Hypoxanthine	FAHFA(17:0/22:3)		D-Xylitol	L-Carnitine	5-(1-Pyrrolidinylmethyl)-2-furanmethanol	(15a,20R)-Dihydroxypregn-4-en-3-one 20-[glucosyl-(1->4)-6-acetyl-glucoside]
Isoleucyl-Alanine	FAHFA(16:0/22:3)		LPC(18:1)	Orobol (5,7,3',4'-tetrahydroxyisoflavone)	1-Kestose	Erythrinasinate A
H-THR-PHE-OH	LPE(14:0)		Leucyl-Methionine	2-Furoylglycine	2-acetyl-1-alkyl-sn-glycero-3-phosphocholine	Succinic acid
L-Tryptophan	Dihydrowyerone acid		LPA(24:1)	Kojibiose	FAHFA(17:1/22:3)	D-Pantothenic acid
DL-Tyrosine	5,7-dihydroxy-2-(4-methoxyphenyl)-3,4-dihydro-2H-1-benzopyran-4-one		LPC(19:1)	2-Methyl-1,3-cyclohexadiene	LPA(17:1)	D-Sorbitol
N,N-Dimethylguanosine	N-Acetyl-L-tyrosine		LPC(20:1)	Enrofloxacin	Sakacin P	Lactitol
13-L-Hydroperoxylinoleic acid	2,6,6-Trimethyl-1,4-cyclohexadiene-1-carboxaldehyde		D-Glycero-D-galacto-heptitol	LPS(18:2)	3-Hydorxy-3-methylglutaric acid	Erythritol
Valyl-Tyrosine	Nobiletin		Salfredin B11	Isosalsolidine	Palmitoleoyl Ethanolamide	FAHFA(16:0/3:0)
L-Histidine	3-Methoxytyrosine		alpha-Solanine	3-Hydroxyadipic acid 3,6-lactone	2,4-Pentadienal	Glabrolide
Alanyl-Leucine	Kynurenic acid		alpha-Chaconine	Propionylcarnitine	3-Hydroxyisovalerylcarnitine	Parabanic Acid
Valyl-Leucine	Styrene		LysoPC(18:1(11Z))	PC(16:4/16:4)	Dehydroascorbic acid	Heptyl cinnamate
4-Amino-2-methylenebutanoic acid	4a-Carboxy-4b-methyl-5a-cholesta-8,24-dien-3b-ol		Ergothioneine	Hexamethylquercetagetin	Paeonol	Tetradecanedioic acid
Thymine	Sinapic acid		MethylIndole-3-acetate	beta-Solanine	Falcarinone	LPC(14:0)
N6-Methyladenosine	Hyperoside		Syringic acid	Methyl 2-furoate	6-Dimethylaminopurine	Propionic acid
Alanyl-Isoleucine	L-Methionine		Bikojic acid	beta1-Chaconine	PE(2:0/16:1)
2-Indolecarboxylic acid	7-(4-Hydroxy-3-methoxyphenyl)-5-methoxy-1-phenyl-3-heptanone		Lyciumoside I	Kaempferol	(2R,3R,4R)-2-Amino-4-hydroxy-3-methylpentanoic acid
N-Acetyl-D-glucosamine	(2'E,4'Z,7'Z,8E)-Colnelenic acid		Ascochitine	Pterosin K	(+/-)-3-(Methylthio)heptanal
Thymidine	Cer/AP(t14:1/20:2)		Epoxyfumitremorgin C	Citbismine D	LPS(22:3)
4-Hydroxybenzaldehyde	Glutamyllysine		Alternariol	D-Galactose	12-Oxo-2,3-dinor-10,15-phytodienoic acid
L-Norleucine	PC(13:0/22:5)		Threoninyl-Tryptophan	Biotin amide	N-Acetyl-D-Glucosamine 6-Phosphate
2-Pyrrolidinone	5-Acetylamino-6-formylamino-3-methyluracil		Dioscin	Indoleacetic acid	N-Isovaleroylglycine
Uracil	Fumitremorgin C		Azacridone A	18R-HEPE	L-Pipecolic acid
Glycyl-L-Leucine	Moschamine		N-Methylschinifoline	Melibiitol	cis-2,3-Dimethylthiirane
Racemethionine	Isoamyl 2-furonpropionate		2-O-Caffeoyltartronic acid	L-2-Aminoadipate adenylate	Oxoglutaric acid
Isoleucyl-Gamma-glutamate	FAHFA(18:0/22:3)		Colubrinic acid	Glypallidifloric acid	Mesoporphyrin IX
L-Threonine	9,10-DHOME		(Â±)-(Z)-2-(5-Tetradecenyl)cyclobutanone	gamma-Chaconine
Valyl-Aspartate	N-Acetylhistidine		3-Methyl-5-pentyl-2-furanundecanoic acid
gamma-Glutamyltyrosine	SM(d14:3/15:1)		Threoninyl-Phenylalanine
Ribothymidine	Sterebin A		CPA(18:1(11Z)/0:0)
Phenylalanyl-Tyrosine	NG,NG-dimethyl-L-arginine (ADMA)		LysoPA(0:0/18:2(9Z,12Z))
Isoleucyl-Phenylalanine	Ursolic acid		Auraptenol
Ginkgoic acid	Alpha-Linolenic acid		Galactaric acid
2-Hexenal	N-Ribosylhistidine
(9Z,11R,12S,13S,15Z)-12,13-Epoxy-11-hydroxy-9,15-octadecadienoic acid	Punicic acid
Phenylalanyl-Methionine	Ganodosterone
Eriodictyol	Secoeremopetasitolide A
Glycyl-Isoleucine	Tyrosyl-Glycine
Alantolactone	(E)-3-(2-Methylpropylidene)-1(3H)-isobenzofuranone
Arecaidine	7,8-Dihydroyangonin
Isoleucyl-Glycine	N-[2-Methoxy-2-(4-methoxyphenyl)ethyl]cinnamide
Leucyl-Isoleucine	Silibinin
L-Tyrosine	3,3',4'5-Tetrahydroxystilbene
L-Alanyl-L-proline	Pubesenolide
Benzoylformic acid	3-Oxo-12,18-ursadien-28-oic acid
3-Dehydrosphinganine	Dulxanthone G
1-Isothiocyanato-7-(methylthio)heptane	4-Oxo-2-nonenal
LPA(16:1)	Malabaricano
D-Gluconic acid
Tyrosyl-Phenylalanine
L-alpha-Aspartyl-L-hydroxyproline
Prostaglandin B2
1-(2-Furanyl)-1-butanone
4-[(E)-2-(3,5-dihydroxyphenyl)ethenyl]benzene-1,3-diol
4-Acetyl-3-methylpyridine
Phytosphingosine
Leucyl-Serine
13S-hydroxyoctadecadienoic acid
Aspartyl-Tyrosine
Serylphenylalanine
Phenylalanyl-Asparagine
9-OxoODE
o-Tyrosine
D-Arabinose
(E)-6-Methyl-6-(5-methyl-2-furanyl)-3-hepten-2-one
Leucyl-Tryptophan
1-Methylguanosine
(8E)-Piperamide-C9:1
Dethiobiotin
Leucyl-Threonine
Gentiatibetine
Enol-3,5,5-Trimethyl-1,2-cyclohexanedione
Lysyl-Phenylalanine
Hypoletin 8-gentiobioside
Xanthoxylin
7-Nonene-3,5-diyn-1-ol
1-Pentanol
Phenylalanyl-Gamma-glutamate
Aminoacetone
Deoxyuridine
LDGTS(19:1)
Aspartame
PC(2:0/6:0)
alpha-Caryophyllene alcohol acetate
Histidinyl-Leucine
Cyclohexyl formate
Piperidine
Histidinyl-Tyrosine
3-Acetamidobutanal
Glutaminylserine
8-hydroxy-7-methoxy-3-(2-methylbut-3-en-2-yl)-2H-chromen-2-one
7-Methylguanosine
PC(18:5e/22:6)
Phenylalanyl-Aspartate
5-Isopropyl-2-methylphenol acetate
Prostaglandin F3a
Dihydroferuperine
2-Ethyl-1-hexanethiol
L-Alloisoleucine
Tryptophyl-Leucine
Valyl-Isoleucine
(R)-2-Acetoxy-p-mentha-1,8-diene
Glycylproline
Histidinyl-Valine
L-Threonic acid
Blasticidin S
gamma-Eudesmol rhamnoside
Serylleucine
1-Methyladenosine
Phenylalanyl-Glycine
alpha-Amyrone
3-Acetoxy-3-methyl-1-phenylbutane
Histidinyl-Phenylalanine
Androstanediol
Lysyl-Hydroxyproline
Lysyl-Leucine
2-Propenyl 2,4-hexadienoate
S-Methyl propanethioate
3-Hydroxy-p-mentha-1,8-dien-7-al
Histidinyl-Tryptophan
Eremopetasinorone A
3-(5-Methyl-2-furanyl)butanal
Isoamylamine
Valyl-Tryptophan
Isopiperolein B
Leucyl-Aspartate
(2E,6E)-Piperamide-C7:2
(3beta,22E,24R)-Ergosta-4,6,8(14),22-tetraen-3-ol
Danazol
2-Methyl-3-(2-pentenyl)-2-cyclopenten-1-one
Glycyl-Valine
5-(3-Pyridyl)-2-hydroxytetrahydrofuran
2,5-Dihydro-2,4-dimethyloxazole
Glutaminylvaline
(3beta,17alpha,23S)-17,23-Epoxy-3,28,29-trihydroxy-27-norlanost-8-en-24-one
4-Hydroxy-1-(3-pyridinyl)-1-butanone
(Z)-6-(2-Methoxyvinyl)-7-methyl-2H-1-benzopyran-2-one
(9Z,11E,13E,15Z)-4-Oxo-9,11,13,15-octadecatetraenoic acid
gamma-Glutamylaspartic acid
Lysyl-Tyrosine
Quinoline
Valyl-Arginine
Rosmaricine
Threoninyl-Methionine
1-Phenylethyl propanoate
Lysyl-Tryptophan
N-a-Acetylcitrulline
L-Theanine
p-Mentha-1,8-dien-7-ol
3-Methylcyclopentene
Phenylalanylphenylalanine
Prostaglandin E2
Hyoscyamine
2,4,6-Octatriynoic acid
Epsilon-(gamma-Glutamyl)-lysine
25-Hydroxycholesterol
3'-O-Methylguanosine
beta-Caryophyllene alcohol acetate
Ergocalciferol
5-Phenyl-1-pentanol
Hydroquinone
2-Ethyl-5-methylfuran
Valyl-Proline
Phenylpropanolamine
Isofebrifugine
Tryptophyl-Proline
Apo-12'-violaxanthal
gamma-Glutamylcysteine
N-Alpha-acetyllysine
Petasalbin
Isoglabrolide
Glutamylthreonine
Aspartyl-Proline
1-Acetoxy-2-hydroxy-16-heptadecen-4-one
(2R*,3R*)-1,2,3-Butanetriol
Leucyl-Arginine
2-Acetoxy-3-geranylgeranyl-1,4-dihydroxybenzene
Garcinia lactone dibutyl ester
(-)-Scopolamine
(E)-1-Cinnamoylpyrrolidine
Leucyl-Lysine
Threoninyl-Tyrosine
Deoxyribose
3,5-Dihydroxyergosta-7,22-dien-6-one
(24R)-Ergost-4-ene-3,6-dione
(3beta,5alpha,6beta,9alpha,22E,24R)-5,9-Epidioxyergosta-7,22-diene-3,6-diol
1-Palmitoylglycerophosphoinositol
Lysyl-Valine
Girinimbine
Asparaginyl-Isoleucine
Cannabidiol
Glutaminylphenylalanine
Threoninyl-Leucine
Nicotine imine
Ethyl 2Z,4E-decadienoic acid
4-Deoxycohumulone
1,3-Diisopropylbenzene
9-HODE
(3beta,5alpha,6alpha,7alpha,22E,24R)-5,6-Epoxyergosta-8,14,22-triene-3,7-diol
Daphniphylline
DG(20:5(5Z,8Z,11Z,14Z,17Z)/15:0/0:0)
Isomyristicin
3-Hydroxy-28,13-lupanolide
Purpurin
(1RS,2RS)-Guaiacylglycerol 1-glucoside
Annosquamosin B
Tetrahydrocorticosterone
Marmesin
3-(4-Isopropylphenyl)propanal
Glutaminyltyrosine
Annohexocin
5,7-dihydroxy-2-phenyl-6-[3,4,5-trihydroxy-6-(hydroxymethyl)oxan-2-yl]-8-(3,4,5-trihydroxyoxan-2-yl)-4H-chromen-4-one
N-Arachidonoyl GABA
Sageone
Sinapoylputrescine
(10E,12Z)-9-HODE
Tryptophyl-Arginine
4,4alpha,5,6-Tetrahydro-7-methyl-2(3H)-naphthalenone
Cytokinin B
3-Methyl-5-pentyl-2-furannonanoic acid
15-Keto-prostaglandin E2
Glycyl-Tryptophan
Methylgingerol
8,11-Heptadecadienal
Propofol
2,5-Dimethyl-4-ethoxy-3(2H)-furanone
Prostaglandin I2
Phenylalanylproline
3-Buten-2-one 1-(2,3,6-trimethyl phenyl)
Daidzein 4'-O-glucuronide
Avocadyne 1-acetate
Arginyl-Phenylalanine
Phenol
cis-Aconitic acid
Grifolin
Dehydroisochalciporone
N-methylvaline
Pipertipine
Note: Red indicates an increase in content, blue indicates a decrease in content.
