# Supplementary material for: Comparative metabolic profiling of the mycelium and fermentation broth of Penicillium restrictum from Peucedanum praeruptorum rhizosphere
Source: Environ Microbiol Rep. 2024 Jun 6;16(3):e13286. doi: 10.1111/1758-2229.13286 (PMC11156492; doi:10.1111/1758-2229.13286)
Supplement: Supplementary file 9 — Table S3. The pie data matrix of the fermentation broth. [file EMI4-16-e13286-s004.xlsx]

## Sheet: pie-data
Table S3 The pie data matrix of the fermentation broth
Super Class	freq	Percentage
Alkaloids and derivatives	10	1.524%
Benzenoids	93	14.177%
Homogeneous non-metal compounds	1	0.152%
Hydrocarbons	4	0.61%
Lignans, neolignans and related compounds	4	0.61%
Lipids and lipid-like molecules	95	14.482%
Nucleosides, nucleotides, and analogues	13	1.982%
Organic acids and derivatives	146	22.256%
Organic compounds	1	0.152%
Organic nitrogen compounds	10	1.524%
Organic oxygen compounds	74	11.28%
Organoheterocyclic compounds	135	20.579%
Organosulfur compounds	1	0.152%
Others	5	0.762%
Phenylpropanoids and polyketides	64	9.756%
