# Supplementary material for: Comparative metabolic profiling of the mycelium and fermentation broth of Penicillium restrictum from Peucedanum praeruptorum rhizosphere
Source: Environ Microbiol Rep. 2024 Jun 6;16(3):e13286. doi: 10.1111/1758-2229.13286 (PMC11156492; doi:10.1111/1758-2229.13286)
Supplement: Supplementary file 10 — Table S4. The pie data matrix of the mycelium. [file EMI4-16-e13286-s005.xlsx]

## Sheet: pie-data
Table S4 The pie data matrix of the mycelium
Super Class	freq	Percentage
Alkaloids and derivatives	8	0.893%
Benzenoids	58	6.473%
Homogeneous non-metal compounds	2	0.223%
Hydrocarbons	6	0.67%
Lignans, neolignans and related compounds	3	0.335%
Lipids and lipid-like molecules	265	29.576%
Nucleosides, nucleotides, and analogues	36	4.018%
Organic acids and derivatives	218	24.33%
Organic compounds	1	0.112%
Organic nitrogen compounds	18	2.009%
Organic oxygen compounds	72	8.036%
Organoheterocyclic compounds	125	13.951%
Organosulfur compounds	3	0.335%
Others	32	3.571%
Phenylpropanoids and polyketides	49	5.469%
