# Supplementary material for: Comparative metabolic profiling of the mycelium and fermentation broth of Penicillium restrictum from Peucedanum praeruptorum rhizosphere
Source: Environ Microbiol Rep. 2024 Jun 6;16(3):e13286. doi: 10.1111/1758-2229.13286 (PMC11156492; doi:10.1111/1758-2229.13286)
Supplement: Supplementary file 11 — Table S5. Differential compounds of fermentation broth. [file EMI4-16-e13286-s011.xlsx]

## Sheet: Sheet1
Table S5 Differential Compounds of fermentation broth
MS2.name	Formula	rtmed	mzmed	type	Mass	1125	1127	1129	1201	1203	1205
3 Hydroxycoumarin	C9H6O3	205.513	163.039	POS	162.145	3.71897e+06	3.78677e+06	3.01687e+06	2.13593e+06	1.66281e+06	290569
dihydrocoumarin	C9H8O2	192.241	149.059	POS	148.161	2.29544e+06	36882.7	87412.3	109098	82418.5	40867.2
liqcoumarin	C12H10O4	334.979	219.065	POS	218.2	49147.8	229191	630067	834964	1.2773e+06	2.77877e+06
7-Ethoxy-4-methylcoumarin	C12H12O3	586.458	205.086	POS	204.225	1.13766e+06	1.19399e+06	1.15368e+06	1.12357e+06	1.16985e+06	1.15886e+06
3-O-Acetylepisamarcandin	C26H34O6	491.337	460.27	POS	442.5	114205	187222	104919	105204	111135	72032.3
5-Hydroxy-6-methoxycoumarin 7-glucoside	C16H18O10	583.769	371.101	POS	370.31	452012	585294	492963	476995	502348	471570
fraxidin	C11H10O5	764.111	223.063	POS	222.197	35401	46831.4	46821	48884.8	42078.9	53947.2
Aesculetin	C9H6O4	272.713	177.019	NEG	178.144	585562	504180	433942	1.03953e+06	1.20779e+06	364644
4-Hydroxy-8-methoxy-2H-furo[2,3-h]-1-benzopyran-2-one	C12H8O5	51.7582	233.042	POS	232.19	7.42415e+06	1.41128e+07	1.38579e+07	1.45726e+07	1.45304e+07	5.79482e+06
aflatoxin P1	C16H10O6	669.23	299.061	POS	298.249	82855.8	57492.8	34153	173514	30614.7	129887
celereoin	C14H14O5	378.469	263.091	POS	262.26	81368.6	3.80237e+06	3.06751e+06	226848	1.60285e+06	147253
mukurozidiol	C17H18O7	250.079	352.139	POS	334.326	296977	355222	388443	393809	531441	529807
8-(1,2-dihydroxy-3-methylbut-3-en-1-yl)-7-methoxy-2H-chromen-2-one	C15H16O5	263.908	294.133	POS	276.284	307751	264466	314223	338947	326442	353751
khellactone	C14H14O5	276.473	280.118	POS	262.262	513086	1.94225e+06	2.53104e+06	2.64534e+06	2.6504e+06	3.47413e+06
miltirone	C19H22O2	197.466	283.165	POS	282.382	924784	205925	240803	280362	96040.6	104783
L-Glutamic acid	C5H9NO4	41.5287	146.046	NEG	147.131	2.10337e+07	128776	223777	523769	525484	252282
L-Aspartic acid	C4H7NO4	39.9662	132.03	NEG	133.104	4.65049e+07	487351	389766	889060	1.02316e+06	391528
L-Phenylalanine	C9H11NO2	191.66	166.086	POS	165.192	4.56632e+08	6.11138e+06	6.98083e+06	1.1862e+07	1.00375e+07	6.27999e+06
L-Histidine	C6H9N3O2	43.6671	156.076	POS	155.156	6.13406e+07	1.72482e+06	2.10208e+06	2.82586e+06	1.52431e+06	0
L-Lysine	C6H14N2O2	41.372	147.113	POS	146.189	2.5052e+07	5.304e+06	8.61912e+06	2.69694e+06	1.54102e+06	293282
L-Valine	C5H11NO2	74.9772	116.072	NEG	117.148	2.7067e+06	0	0	0	0	0
L-Threonine	C4H9NO3	48.1596	120.065	POS	119.12	3.22759e+07	1.21618e+06	1.04233e+06	856841	810081	468806
L-Arginine	C6H14N4O2	43.7214	175.118	POS	174.203	1.69286e+08	1.62063e+07	1.35733e+07	1.05832e+07	7.17647e+06	550002
L-Glutamine	C5H10N2O3	44.7902	147.076	POS	146.146	1.14839e+07	3.52516e+07	6.55569e+07	3.87535e+07	1.48696e+07	2.378e+06
Glutathione	C10H17N3O6S	48.9274	306.091	NEG	307.327	8.5453e+06	319392	306857	294049	274549	298562
Mannitol	C6H14O6	87.467	183.084	POS	182.174	2.22756e+07	1.39774e+06	1.44417e+06	818113	382137	672958
Thiamine	C12H17N4OS+	308.438	265.106	POS	265.36	34301.7	914906	4.36791e+06	1.7373e+06	4.78909e+06	1.33864e+07
Choline	C5H14NO+	47.108	104.107	POS	104.172	2.41035e+07	3.34279e+07	1.76802e+07	8.72699e+07	4.15624e+07	1.14272e+07
4-Trimethylammoniobutanoic acid	C7H15NO2	212.935	146.117	POS	145.2	1.13018e+06	1.26079e+07	3.56771e+07	2.17151e+06	955939	508850
Riboflavin	C17H20N4O6	265.601	377.146	POS	376.369	638503	1.42624e+06	3.60062e+06	751517	403711	313916
rtmed:Rentention Time; mzmed:mass-to-charge ratio; Mass:Average mass.
