# Supplementary material for: Comparative metabolic profiling of the mycelium and fermentation broth of Penicillium restrictum from Peucedanum praeruptorum rhizosphere
Source: Environ Microbiol Rep. 2024 Jun 6;16(3):e13286. doi: 10.1111/1758-2229.13286 (PMC11156492; doi:10.1111/1758-2229.13286)
Supplement: Supplementary file 12 — Table S6. Differential compounds of mycelium. [file EMI4-16-e13286-s015.xlsx]

## Sheet: Sheet1
Table S6 Differential Compounds of mycelium
MS2.name	Formula	rtmed	mzmed	type	Mass	1125	1127	1129	1201	1203	1205
dihydrocoumarin	C9H8O2	517.555	149.059	POS	148.161	375642	378101	439794	472664	281108	300248
8-hydroxy-7-methoxy-3-(2-methylbut-3-en-2-yl)-2H-chromen-2-one	C15H16O4	329.377	278.138	POS	260.279	33101.7	240271	318333	399983	602779	945896
alternariol	C14H10O5	435.276	257.045	NEG	258.23	12139.2	40671.2	33570.4	308132	939803	801405
fraxidin	C11H10O5	631.256	223.063	POS	222.197	496041	471960	502930	502223	493531	576310
(Z)-6-(2-Methoxyvinyl)-7-methyl-2H-1-benzopyran-2-one	C13H12O3	392.26	217.085	POS	216.23	213038	987022	3.09502e+06	890231	1.41893e+06	417148
8-geranyloxypsoralen	C21H22O4	785.95	339.16	POS	338.403	111428	43480.6	151085	547302	258265	138691
archangelin	C21H22O4	255.044	339.165	POS	338.4	111154	1.18739e+06	196336	510913	297874	269566
marmesin	C14H14O4	463.398	245.082	NEG	246.263	1.84922e+07	1031522910	2.60294e+08	1.23142e+07	4.78645e+06	1.93799e+06
trans-Grandmarin	C15H16O6	292.218	293.101	POS	292.28	72777.9	1.91166e+06	2.09581e+07	2.68942e+07	6.2491e+06	6.19303e+06
graveolone	C14H12O4	398.517	245.08	POS	244.24	517294	584667	587552	255058	99652.8	75072.8
miltirone	C19H22O2	196.76	283.164	POS	282.382	132590	651349	674712	778795	1.04975e+06	375782
L-Glutamic acid	C5H9NO4	41.6868	146.046	NEG	147.131	2.05136e+08	1.46756e+08	8.04285e+07	1.5514e+08	9.08672e+07	1.47075e+08
L-Aspartic acid	C4H7NO4	40.4854	132.03	NEG	133.104	7.52367e+07	1.95852e+08	9.24545e+07	1.32238e+08	4.59526e+07	2.0123e+07
Thiamine	C9H11NO2	191.873	265.111	POS	265.36	8.03343e+07	2.67505e+07	2.50651e+07	2.84134e+07	2.46836e+07	1.47502e+07
L-Phenylalanine	C6H9N3O2	166.342	166.086	POS	165.192	377055	1.40219e+06	776825	1.45776e+06	484067	301633
L-Valine	C6H14N2O2	50.029	118.086	POS	117.148	6.81429e+08	6.55601e+08	2.9401e+08	3.20015e+08	1.27133e+08	2.84403e+08
L-Arginine	C5H11NO2	43.9134	175.118	POS	174.203	5.47842e+08	1.02781e+09	5.64026e+08	6.47801e+08	1.81834e+08	5.86997e+07
Riboflavin	C4H9NO3	264.957	375.131	NEG	376.369	345344	3.07974e+06	1.7714e+06	2.27534e+06	595532	155729
L-Histidine	C6H14N4O2	43.5637	156.076	POS	155.156	2.82215e+07	1.17013e+08	7.5244e+07	9.14522e+07	5.08612e+07	2.38614e+07
L-Lysine	C5H10N2O3	40.8927	147.112	POS	146.189	5.25825e+07	1.95289e+08	1.03936e+08	1.28399e+08	3.67079e+07	1.64831e+07
L-Threonine	C10H17N3O6S	43.9813	118.051	NEG	119.12	3.18048e+07	1.42263e+08	7.99983e+07	1.1794e+08	5.27064e+07	3.32676e+07
Glutathione	C6H14O6	71.6739	308.09	POS	307.327	6.39615e+06	206017	17196	44422.7	225827	437490
Mannitol	C12H17N4OS+	45.0366	183.086	POS	182.174	4.31183e+08	2.99187e+08	4.29674e+08	5.03487e+08	5.85642e+08	5.9557e+08
L-Glutamine	C5H14NO+	45.6315	147.065	POS	146.146	1.22497e+08	5.39376e+07	7.24381e+07	8.38379e+07	1.01542e+08	1.08148e+08
Choline	C7H15NO2	46.4744	104.107	POS	104.172	7.36583e+08	9.20656e+08	8.70486e+08	1.1464e+09	9.18746e+08	8.92723e+08
4-Trimethylammoniobutanoic acid	C17H20N4O6	212.758	146.117	POS	145.2	7.70924e+06	9.49037e+06	1.33937e+07	1.64615e+07	1.44221e+07	7.28995e+06
rtmed:Rentention Time; mzmed:mass-to-charge ratio; Mass:Average mass.
