# Supplementary material for: Comparative metabolic profiling of the mycelium and fermentation broth of Penicillium restrictum from Peucedanum praeruptorum rhizosphere
Source: Environ Microbiol Rep. 2024 Jun 6;16(3):e13286. doi: 10.1111/1758-2229.13286 (PMC11156492; doi:10.1111/1758-2229.13286)
Supplement: Supplementary file 13 — Table S7. KEGG pathway classification of fermentation broth. [file EMI4-16-e13286-s003.xlsx]

## Sheet: Sheet1
Table S7 KEGG pathway classification of fermentation broth
Pathway	1125vs1127	1125vs1129	1125vs1201	1125vs1203	1125vs1205	1127vs1129	1127vs1201	1127vs1203	1127vs1205	1129vs1201	1129vs1203	1129vs1205	1201vs1203	1201vs1205	1203vs1205	Total
Metabolic pathways	84.4	86.73	88.66	85.87	84.31	86.36	83.33	84.71	86.27	86.79	89.33	84.88	86.67	85.71	85.48	1289.5
ABC transporters	14.68	11.5	12.37	15.22	16.67	9.09091	15.38	14.12	12.75	20.75	20	13.95	26.67	19.05	14.52	236.721
Biosynthesis of cofactors	16.51	16.81	19.59	21.74	16.67	16.67	12.8205	14.1176	14.7059	15.0943	14.6667	13.9535		15.48	14.5161	223.345
Biosynthesis of amino acids	14.68	12.39	15.46	17.39	16.67	9.09	12.82	12.94	9.8	13.21	13.33	11.63		14.29	12.9	186.6
D−Amino acid metabolism	12.84	11.5	13.4	15.22	14.71	6.06061	11.54	11.76	8.82	13.21	14.67	8.14		15.48	14.52	171.871
Tyrosine metabolism	12.84	11.5	12.37	9.78	11.76	9.09	10.26	11.76	13.73	7.55	13.33	13.95	6.67	7.14	1.6129	153.343
2−Oxocarboxylic acid metabolism	10.09	8.85	13.4	14.13	12.75	7.57576	11.54	10.59	5.88235	13.21	12	6.97674	6.66667	8.33333	11.29	153.285
Aminoacyl−tRNA biosynthesis	11.93	9.73	11.34	13.04	12.75	4.54545	7.69	8.24	6.86	5.66038	8	6.98		11.9	9.68	128.346
Glycine, serine and threonine metabolism	5.5	5.31	8.25	7.61	6.86	6.06	10.26	8.24	4.90196	13.21	10.67	3.48837	6.67	7.14	11.29	115.46
Carbon metabolism	5.5	6.19	7.22	7.61	8.82	7.57576	8.97	9.41	7.84	9.43	10.67	5.81395		7.14286	8.06452	110.257
Pyrimidine metabolism	5.5	4.42	4.12	4.34	5.88235	6.06	6.41	5.88235	4.90196	7.55	8	5.81395	13.33	9.52	9.68	101.411
Alanine, aspartate and glutamate metabolism	5.5	5.31	6.19	6.52	7.84	6.06	7.69	9.41	6.86	7.55	9.33	5.81		8.33	6.45	98.85
Glyoxylate and dicarboxylate metabolism	3.67	6.19	6.19	6.52	6.86	7.58	6.41	7.06	6.86	5.66038	9.33	5.81	6.67	4.7619	6.45	96.0223
Galactose metabolism	5.5	4.42	4.12	5.43	3.92157	6.06	7.69	7.06	6.86	7.55	6.66667	5.81	13.33	5.95	4.83871	95.2069
Nicotinate and nicotinamide metabolism	4.59	4.42	6.19	6.52	5.88235	4.54545	3.84615	5.88235	6.86	5.66038	6.66667	6.98	6.67	7.14	6.45	88.3034
Phenylalanine metabolism	6.42	5.31	8.25	7.61	7.84	7.58	6.41	7.06	3.92157	7.55	8	3.48837		3.57143	3.22581	86.2372
C5−Branched dibasic acid metabolism	3.66972	3.53982	5.15	4.34783	3.92157	4.55	5.13	4.70588	4.9	3.77358	5.33333	4.65	6.67	3.57143	6.45	70.3632
Propanoate metabolism	3.67	3.54	4.12	3.26087	3.92157	6.06061	3.84615	4.70588	3.92157	3.77358	4	4.65116	6.67	4.7619	6.45	67.3533
Propanoate metabolism	3.67	3.54	4.12	3.26087	3.92157	6.06	3.84615	4.70588	2.94118	3.77358	4	4.65116	6.66667	4.7619	6.45161	66.3706
Arginine biosynthesis	4.59	4.42	4.12	4.35	5.88	1.51515	3.84615	5.88	3.92	3.77358	6.67	4.65		5.95	4.84	64.4049
Citrate cycle (TCA cycle)	0.92	2.65	3.09	3.26	4.9	4.55	3.84615	4.71	4.9	3.77358	6.67	5.81	6.67	3.57	3.22581	62.5455
Monobactam biosynthesis	4.59	3.54	6.19	5.43	4.90196	1.51515	3.84615	4.70588	3.92157	3.77358	5.33333	4.65116		4.76	4.84	61.9988
Butanoate metabolism	1.83	2.65	3.09	4.34783	4.90196	3.0303	3.84615	5.88235	4.9	5.66	6.66667	4.65116		4.7619	3.22581	59.4441
Tryptophan metabolism	4.59	4.42	3.09	1.08696	2.94118	3.0303	2.5641	1.17647	2.94118	3.77358	4	3.48837	6.67	3.57143	4.83871	52.1823
Cyanoamino acid metabolism	5.5	4.42	5.15	5.43478	4.90196	3.0303	5.12821	3.52941	0.980392	3.77358	2.66667	1.16279		2.38095	1.6129	49.672
Valine, leucine and isoleucine biosynthesis	2.75	2.65	4.12	4.35	3.92157	3.0303	2.5641	3.52941	2.94118	3.77358	4	3.48837		2.38095	3.22581	46.7253
Glycolysis / Gluconeogenesis	1.83	1.77	3.09	3.26087	2.94118	4.55	3.84615	3.52941	2.94118	5.66	4	3.48837		2.38095	3.22581	46.5139
Vitamin B6 metabolism	1.83	3.54	2.06	2.17391	2.94118	4.55	2.5641	4.70588	2.94118	1.88679	5.33333	4.65		2.38095	1.6129	43.1702
Pyruvate metabolism	0.92	1.77	2.06	2.17391	3.92157	3.0303	2.5641	3.52941	3.92157	3.77358	5.33333	4.65		3.57143	1.6129	42.8321
Starch and sucrose metabolism			1.03	2.17391	1.96078	1.51515	3.84615	3.52941	2.94118	5.66	4	3.48837	6.67	2.38095	1.6129	40.8088
Terpenoid backbone biosynthesis	0.92	0.88	2.06	2.17391	1.96078	4.54545	3.84615	3.52941	1.96078	1.88679	1.33333	1.16279	6.67		1.6129	34.5423
Glycerophospholipid metabolism	3.67	1.77	2.06	2.17391	0.980392	1.51515	2.5641	2.35294	0.980392	1.88679	1.33333	1.16279	6.67	2.38095	1.6129	33.1137
