# Supplementary material for: Comparative metabolic profiling of the mycelium and fermentation broth of Penicillium restrictum from Peucedanum praeruptorum rhizosphere
Source: Environ Microbiol Rep. 2024 Jun 6;16(3):e13286. doi: 10.1111/1758-2229.13286 (PMC11156492; doi:10.1111/1758-2229.13286)
Supplement: Supplementary file 14 — Table S8. KEGG pathway classification of mycelium. [file EMI4-16-e13286-s014.xlsx]

## Sheet: Sheet1
Table S8 KEGG pathway classification of mycelium
Pathway	1125vs1127	1125vs1129	1125vs1201	1125vs1203	1125vs1205	1127vs1129	1127vs1201	1127vs1203	1127vs1205	1129vs1201	1129vs1203	1129vs1205	1201vs1203	1201vs1205	1203vs1205	Total
Metabolic pathways	90.09	88.99	91.94	87.37	88.24	93.02	87.78	88.07	87.7	87.36	86.27	87.72	89.91	89.26	91.3	1335.02
ABC transporters	11.71	11.93	12.9	13.68	13.73	18.6	11.11	17.43	18.03	16.09	13.73	15.79	16.51	19.01	26.09	236.34
Biosynthesis of cofactors	12.6126	13.76	14.52	16.84	14.71	17.4419	14.4444	12.844	13.1148	16.092	14.71	18.42	22.02	15.7	18.84	236.07
Biosynthesis of amino acids	13.51	10.09	10.48	12.63	11.76	17.44	12.22	12.84	12.3	12.64	14.71	13.16	16.51	11.57	15.94	197.8
Purine metabolism	9.91	11.01	10.48	10.53	12.75	13.95	11.11	9.17	8.2	1.14943	6.86275	9.65	8.26	9.09	7.24638	139.369
2−Oxocarboxylic acid metabolism	9.91	7.33945	8.06	8.42	9.8	11.63	7.77778	9.17	8.2	10.34	10.78	7.89474	10.09	8.26	10.14	137.812
D−Amino acid metabolism	9.91	5.5	6.45	5.26	6.86	12.79	4.44444	10.09	10.66	5.74713	8.82	9.65	11.01	9.92	13.04	130.152
Aminoacyl−tRNA biosynthesis	7.21	6.42	5.65	6.32	5.88	11.63	3.33333	10.09	8.2	6.9	7.84	7.89	11.01	8.26	13.04	119.673
Glycine, serine and threonine metabolism	7.21	6.42	6.45	4.21053	3.92157	9.3	4.44444	7.34	6.56	11.49	6.86	6.14	10.09	8.26	7.25	105.947
Carbon metabolism	3.6036	2.75229	4.83871	6.31579	2.94118	9.30233	7.78	6.42202	3.27869	11.49	7.84	6.14035	7.33945	5.78512	7.24638	93.0759
Pyrimidine metabolism	6.31	8.26	7.26	2.10526	3.92157	5.81395	4.44444	6.42	5.74	6.9	4.90196	6.14	8.26	5.79	5.7971	88.0643
Linoleic acid metabolism	5.41	6.42	4.03	5.26	4.9	3.48837	5.56	4.59	5.74	4.5977	5.88	6.14	6.42	5.79	2.89855	77.1246
Glyoxylate and dicarboxylate metabolism	2.7027	1.83486	3.22581	5.26	1.96078	8.14	8.89	5.50459	2.45902	10.34	6.86	5.26316	5.50459	3.30579	5.7971	77.0484
Arginine and proline metabolism	6.31	2.75229	4.03226	2.10526	2.94118	8.14	6.67	4.58716	4.91803	5.74713	3.92157	6.14	6.42202	4.13223	7.25	76.0691
Biosynthesis of various plant secondary metabolites	6.30631	4.58716	4.03226	3.15789	4.90196	5.81395	3.33333	5.50459	6.56	6.89655	3.92157	5.26316	5.50459	3.30579	5.7971	74.8862
Monobactam biosynthesis	5.41	3.67	3.22581	5.26	3.92	6.98	3.33333	4.59	4.1	6.9	3.92157	6.14	5.5	4.13	7.25	74.3307
Phenylalanine metabolism	7.21	4.59	5.65	3.15789	2.94118	8.14	4.44444	4.58716	4.09836	6.9	3.92157	5.26	5.50459	4.96	2.89855	74.2637
Cysteine and methionine metabolism	5.41	3.66972	4.03226	3.15789	4.9	3.48837	4.44444	4.58716	3.27869	6.89655	5.88	4.38596	6.42	4.95868	5.7971	71.3068
Arachidonic acid metabolism	5.40541	4.58716	4.84	7.37	4.90196	2.32558	4.44444	4.58716	4.09836	1.14943	4.90196	4.38596	5.50459	4.95868	2.89855	66.3592
beta−Alanine metabolism	2.7027	3.67	4.03	2.10526	1.96078	5.81	1.11111	5.5	4.1	4.5977	3.92157	4.39	4.59	4.13	7.25	59.8691
Pantothenate and CoA biosynthesis	2.7027	3.67	3.23	2.10526	1.96078	5.81	3.33333	4.59	4.1	4.5977	4.9	4.39	3.66972	4.13	5.8	58.9895
Histidine metabolism	3.6036	1.83486	2.41935	3.15789	2.94118	4.65116		3.66972	3.27869	4.5977	3.92157	4.38596	3.66972	3.30579	7.25	52.6872
Pentose and glucuronate interconversions	2.7027	2.75229	4.03226	5.26	2.94118	3.48837	3.33333	1.83486	2.45902	5.74713	3.92157	4.38596	1.83486	3.30579	4.34783	52.3471
Alanine, aspartate and glutamate metabolism	1.8018	0.917431	2.41935	3.15789		4.65116	5.56	2.75229	1.63934	5.75	3.92	2.63158	4.59	3.30579	5.8	48.8966
Citrate cycle (TCA cycle)	1.8018	0.917431	2.41935	4.21	1.96078	4.65116	6.67	2.75229	0.819672	5.75	4.9	2.63158	2.75229	1.65289	2.89855	46.7878
Valine, leucine and isoleucine biosynthesis	3.6	3.67	2.41935	4.21	2.94	3.48837	3.33	1.83486	1.63934	3.44828	2.94118	1.75439	2.75229	2.47934	2.89855	43.406
Arginine biosynthesis	2.7027			2.10526	1.96078	6.98	4.44	3.67	3.28	2.29885	2.94118	3.50877	2.75229	1.65289	4.35	42.6427
Propanoate metabolism	0.900901	0.917431	3.22581	3.15789	1.96078	1.16279	4.44	2.75229	0.819672	5.75	2.94118	0.877193	4.58716	3.30579	4.34783	41.1467
C5−Branched dibasic acid metabolism	2.7027	1.83486	0.806452	3.15789	1.96078	4.65116	4.44	1.83486	1.63934	5.75	3.92157	3.50877	1.83486	0.826446	1.44928	40.319
Galactose metabolism	1.8018	1.83486	1.6129	2.10526	4.9	2.32558	1.11111	1.83486	3.27869	4.5977	1.96078	3.50877		4.13223	4.34783	39.3524
Oxidative phosphorylation	1.8018	0.917431	1.6129	2.10526	2.94		2.22222	2.75229	1.63934	2.29885	2.94118	2.63158	2.75229	2.47934	1.44928	30.5438
Sphingolipid metabolism	2.7027	2.75229	0.806452	1.05263		3.48837	1.11111	3.67	3.27869	2.29885	1.96078	1.75439	1.83486	1.65289		28.364
Pyruvate metabolism	1.8018	0.917431	2.41935	2.10526	0.980392	2.32558	4.44	1.83486		3.44828	1.96078	0.877193	1.83486	0.826446	1.44928	27.2215
Riboflavin metabolism			1.6129	1.05263	2.94			0.917431	0.819672	1.14943	1.96078	0.877193	1.83486	1.65289	4.34783	19.1656
