# Supplementary material for: Comparative metabolic profiling of the mycelium and fermentation broth of Penicillium restrictum from Peucedanum praeruptorum rhizosphere
Source: Environ Microbiol Rep. 2024 Jun 6;16(3):e13286. doi: 10.1111/1758-2229.13286 (PMC11156492; doi:10.1111/1758-2229.13286)
Supplement: Supplementary file 15 — Table S9. Pathway analysis of fermentation broth. [file EMI4-16-e13286-s007.xlsx]

## Sheet: file explanation
Table S9 Pathway analysis of fermentation broth	描述
Pathway	Metabolic pathway name
Total	Number of metabolites in the pathway
Hits	Number of differential metabolite hits on the pathway
Raw p	P-values for metabolic pathway enrichment analysis
-ln(p)	P-values are taken as negative logarithms with e as the base (negative natural base logarithm)
Holm adjust	P-values corrected for multiple hypothesis testing by the Holm-Bonferroni method
FDR	P-value corrected for multiple hypothesis testing by false discovery rate (FDR) methodology
Impact	Impact values for metabolic pathway topology analysis

## Sheet: 1125 vs 1127
Pathway	Total	Hits	Raw p	-ln(p)	Holm adjust	FDR	Impact
Nitrogen metabolism	8	4	0.041537	3.1812	1	1	0.23529
Phenylalanine metabolism	7	2	0.37738	0.9745	1	1	0
Aminoacyl-tRNA biosynthesis	67	13	0.46063	0.77516	1	1	0
Nicotinate and nicotinamide metabolism	9	2	0.51307	0.66734	1	1	0.58064
Alanine, aspartate and glutamate metabolism	20	4	0.51477	0.66403	1	1	0.71078
Cyanoamino acid metabolism	10	2	0.5733	0.55635	1	1	0
Galactose metabolism	17	3	0.62942	0.46295	1	1	0
Arginine and proline metabolism	37	6	0.70106	0.35516	1	1	0.22031
Tyrosine metabolism	19	3	0.70721	0.34643	1	1	1
beta-Alanine metabolism	7	1	0.75922	0.27546	1	1	0
Glyoxylate and dicarboxylate metabolism	14	2	0.75944	0.27518	1	1	0.20652
Phenylalanine, tyrosine and tryptophan biosynthesis	22	3	0.7997	0.22352	1	1	0.0199
One carbon pool by folate	8	1	0.80375	0.21847	1	1	0.2093
Histidine metabolism	16	2	0.82309	0.19469	1	1	0.0708
Fructose and mannose metabolism	17	2	0.84892	0.16379	1	1	0
Glycine, serine and threonine metabolism	26	3	0.88404	0.12325	1	1	0.13462
Lysine biosynthesis	19	2	0.89059	0.11587	1	1	0
Thiamine metabolism	11	1	0.8939	0.11216	1	1	0
Sphingolipid metabolism	11	1	0.8939	0.11216	1	1	0.07619
Vitamin B6 metabolism	11	1	0.8939	0.11216	1	1	0.11538
Riboflavin metabolism	11	1	0.8939	0.11216	1	1	0.27586
Tryptophan metabolism	27	3	0.89947	0.10595	1	1	0.15384
Pyrimidine metabolism	35	4	0.91056	0.093697	1	1	0.06468
Pentose and glucuronate interconversions	12	1	0.91361	0.090347	1	1	0
Sulfur metabolism	13	1	0.92968	0.072911	1	1	0.12766
Propanoate metabolism	14	1	0.94278	0.058923	1	1	0
Glutathione metabolism	23	2	0.94398	0.05765	1	1	0.59887
Valine, leucine and isoleucine biosynthesis	24	2	0.95282	0.048334	1	1	0.02041
Terpenoid backbone biosynthesis	15	1	0.95345	0.04767	1	1	0.14516
Valine, leucine and isoleucine degradation	16	1	0.96214	0.038596	1	1	0
Lysine degradation	16	1	0.96214	0.038596	1	1	0
Pantothenate and CoA biosynthesis	16	1	0.96214	0.038596	1	1	0
Glycerophospholipid metabolism	26	2	0.96667	0.033895	1	1	0.06292
Butanoate metabolism	17	1	0.96922	0.031269	1	1	0
Folate biosynthesis	18	1	0.97498	0.025342	1	1	0.10749
Starch and sucrose metabolism	18	1	0.97498	0.025342	1	1	0.23545
Porphyrin and chlorophyll metabolism	20	1	0.98348	0.016659	1	1	0
Citrate cycle (TCA cycle)	20	1	0.98348	0.016659	1	1	0.09869
Cysteine and methionine metabolism	33	2	0.99051	0.0095311	1	1	0.13408
Pyruvate metabolism	23	1	0.99116	0.0088838	1	1	0
Amino sugar and nucleotide sugar metabolism	24	1	0.99282	0.0072034	1	1	0
Glycolysis or Gluconeogenesis	24	1	0.99282	0.0072034	1	1	0.00079
Purine metabolism	60	4	0.99802	0.0019793	1	1	0.03626

## Sheet: 1125 vs 1129
Pathway	Total	Hits	Raw p	-ln(p)	Holm adjust	FDR	Impact
Nitrogen metabolism	8	4	0.045196	3.0967	1	1	0.23529
Phenylalanine metabolism	7	2	0.39047	0.94039	1	1	0
Nicotinate and nicotinamide metabolism	9	2	0.52796	0.63874	1	1	0.58064
Alanine, aspartate and glutamate metabolism	20	4	0.53666	0.62239	1	1	0.71078
Cyanoamino acid metabolism	10	2	0.58845	0.53027	1	1	0
Vitamin B6 metabolism	11	2	0.64303	0.44157	1	1	0.13461
Arginine and proline metabolism	37	6	0.72598	0.32023	1	1	0.22031
Aminoacyl-tRNA biosynthesis	67	11	0.74805	0.29028	1	1	0
beta-Alanine metabolism	7	1	0.76874	0.263	1	1	0
Biotin metabolism	7	1	0.76874	0.263	1	1	0.22857
Glyoxylate and dicarboxylate metabolism	14	2	0.77285	0.25766	1	1	0.20652
One carbon pool by folate	8	1	0.8126	0.20752	1	1	0.2093
Lysine degradation	16	2	0.83478	0.18058	1	1	0
Histidine metabolism	16	2	0.83478	0.18058	1	1	0.0708
Fructose and mannose metabolism	17	2	0.85968	0.15119	1	1	0
Galactose metabolism	17	2	0.85968	0.15119	1	1	0
Glycine, serine and threonine metabolism	26	3	0.89504	0.11089	1	1	0.13462
Tyrosine metabolism	19	2	0.89952	0.1059	1	1	1
Sphingolipid metabolism	11	1	0.90044	0.10487	1	1	0.07619
Riboflavin metabolism	11	1	0.90044	0.10487	1	1	0.27586
Tryptophan metabolism	27	3	0.90951	0.094844	1	1	0.15384
Citrate cycle (TCA cycle)	20	2	0.91524	0.088566	1	1	0.15223
Pentose and glucuronate interconversions	12	1	0.91941	0.084026	1	1	0
Sulfur metabolism	13	1	0.93478	0.067443	1	1	0.12766
Phenylalanine, tyrosine and tryptophan biosynthesis	22	2	0.94005	0.061826	1	1	0.0199
Propanoate metabolism	14	1	0.94724	0.054206	1	1	0
Glutathione metabolism	23	2	0.94971	0.051599	1	1	0.59887
Glycerolipid metabolism	15	1	0.95733	0.043612	1	1	0
Terpenoid backbone biosynthesis	15	1	0.95733	0.043612	1	1	0.14516
Valine, leucine and isoleucine biosynthesis	24	2	0.95788	0.043029	1	1	0.02041
Valine, leucine and isoleucine degradation	16	1	0.9655	0.035114	1	1	0
Pantothenate and CoA biosynthesis	16	1	0.9655	0.035114	1	1	0
Butanoate metabolism	17	1	0.97211	0.028288	1	1	0
Pyrimidine metabolism	35	3	0.97432	0.026019	1	1	0.04817
Folate biosynthesis	18	1	0.97746	0.022797	1	1	0.10749
Starch and sucrose metabolism	18	1	0.97746	0.022797	1	1	0.23545
Lysine biosynthesis	19	1	0.98179	0.018377	1	1	0
Porphyrin and chlorophyll metabolism	20	1	0.98529	0.014816	1	1	0
Cysteine and methionine metabolism	33	2	0.99197	0.0080658	1	1	0.13408
Pyruvate metabolism	23	1	0.99227	0.0077644	1	1	0
Amino sugar and nucleotide sugar metabolism	24	1	0.99376	0.006259	1	1	0
Glycolysis or Gluconeogenesis	24	1	0.99376	0.006259	1	1	0.00079
Purine metabolism	60	5	0.9942	0.0058125	1	1	0.04242
Glycerophospholipid metabolism	26	1	0.99594	0.0040654	1	1	0.04287
Fatty acid metabolism	28	1	0.99736	0.0026385	1	1	0
Fatty acid biosynthesis	37	1	0.99963	0.00037251	1	1	0
Biosynthesis of unsaturated fatty acids	42	1	0.99988	0.00012431	1	1	0

## Sheet: 1125 vs 1201
Pathway	Total	Hits	Raw p	-ln(p)	Holm adjust	FDR	Impact
Nitrogen metabolism	8	3	0.13466	2.005	1	1	0.23529
Phenylalanine metabolism	7	2	0.3313	1.1047	1	1	0
Tyrosine metabolism	19	4	0.39484	0.92927	1	1	1
Alanine, aspartate and glutamate metabolism	20	4	0.43584	0.83048	1	1	0.47549
Nicotinate and nicotinamide metabolism	9	2	0.45931	0.77804	1	1	0.58064
Cyanoamino acid metabolism	10	2	0.51787	0.65803	1	1	0
Vitamin B6 metabolism	11	2	0.5721	0.55844	1	1	0.11538
Aminoacyl-tRNA biosynthesis	67	11	0.58129	0.54251	1	1	0
Glycine, serine and threonine metabolism	26	4	0.65602	0.42156	1	1	0.13462
Citrate cycle (TCA cycle)	20	3	0.67597	0.39161	1	1	0.2024
Glyoxylate and dicarboxylate metabolism	14	2	0.70769	0.34575	1	1	0.20652
beta-Alanine metabolism	7	1	0.7232	0.32407	1	1	0
Biotin metabolism	7	1	0.7232	0.32407	1	1	0.22857
Phenylalanine, tyrosine and tryptophan biosynthesis	22	3	0.73994	0.30118	1	1	0.0199
One carbon pool by folate	8	1	0.76982	0.26159	1	1	0.2093
Lysine degradation	16	2	0.77679	0.25258	1	1	0
Histidine metabolism	16	2	0.77679	0.25258	1	1	0
Pantothenate and CoA biosynthesis	16	2	0.77679	0.25258	1	1	0
Valine, leucine and isoleucine biosynthesis	24	3	0.79356	0.23122	1	1	0.02041
Fructose and mannose metabolism	17	2	0.8057	0.21604	1	1	0
Galactose metabolism	17	2	0.8057	0.21604	1	1	0
Butanoate metabolism	17	2	0.8057	0.21604	1	1	0
Starch and sucrose metabolism	18	2	0.83126	0.18481	1	1	0.30994
Lysine biosynthesis	19	2	0.85377	0.1581	1	1	0
Thiamine metabolism	11	1	0.86783	0.14176	1	1	0
Sphingolipid metabolism	11	1	0.86783	0.14176	1	1	0.07619
Pentose and glucuronate interconversions	12	1	0.8902	0.11631	1	1	0
Arginine and proline metabolism	37	4	0.89214	0.11413	1	1	0.21767
Sulfur metabolism	13	1	0.9088	0.095627	1	1	0.12766
Pyruvate metabolism	23	2	0.91903	0.084435	1	1	0.18394
Glutathione metabolism	23	2	0.91903	0.084435	1	1	0.59887
Propanoate metabolism	14	1	0.92427	0.078748	1	1	0
Glycolysis or Gluconeogenesis	24	2	0.93044	0.0721	1	1	0.09972
Cysteine and methionine metabolism	33	3	0.93444	0.067803	1	1	0.13408
Glycerolipid metabolism	15	1	0.93713	0.064929	1	1	0
Terpenoid backbone biosynthesis	15	1	0.93713	0.064929	1	1	0.14516
Valine, leucine and isoleucine degradation	16	1	0.94782	0.053587	1	1	0
Tryptophan metabolism	27	2	0.95625	0.044732	1	1	0.15384
Folate biosynthesis	18	1	0.96408	0.036576	1	1	0.10749
Porphyrin and chlorophyll metabolism	20	1	0.9753	0.025008	1	1	0
Pyrimidine metabolism	35	2	0.98792	0.01215	1	1	0.04817
Amino sugar and nucleotide sugar metabolism	24	1	0.98836	0.011713	1	1	0
Glycerophospholipid metabolism	26	1	0.99202	0.0080156	1	1	0.01115
Fatty acid metabolism	28	1	0.99453	0.0054832	1	1	0
Biosynthesis of unsaturated fatty acids	42	2	0.99627	0.0037419	1	1	0
Fatty acid biosynthesis	37	1	0.99902	0.00098408	1	1	0
Purine metabolism	60	2	0.99984	0.00015738	1	1	0.03603

## Sheet: 1125 vs 1203
Pathway	Total	Hits	Raw p	-ln(p)	Holm adjust	FDR	Impact
Nitrogen metabolism	8	3	0.13029	2.038	1	1	0.23529
Nicotinate and nicotinamide metabolism	9	3	0.17278	1.7557	1	1	0.69354
Phenylalanine metabolism	7	2	0.32471	1.1248	1	1	0
Alanine, aspartate and glutamate metabolism	20	4	0.42436	0.85717	1	1	0.47549
Aminoacyl-tRNA biosynthesis	67	12	0.4244	0.85709	1	1	0
Histidine metabolism	16	3	0.50591	0.6814	1	1	0.0708
Cyanoamino acid metabolism	10	2	0.50966	0.67401	1	1	0
Vitamin B6 metabolism	11	2	0.56373	0.57317	1	1	0.11538
Starch and sucrose metabolism	18	3	0.59081	0.52625	1	1	0.33306
Tyrosine metabolism	19	3	0.62962	0.46264	1	1	1
Glycine, serine and threonine metabolism	26	4	0.64412	0.43987	1	1	0.13462
Citrate cycle (TCA cycle)	20	3	0.66584	0.4067	1	1	0.2024
Glyoxylate and dicarboxylate metabolism	14	2	0.69968	0.35714	1	1	0.20652
beta-Alanine metabolism	7	1	0.7177	0.33171	1	1	0
Biotin metabolism	7	1	0.7177	0.33171	1	1	0.22857
Phenylalanine, tyrosine and tryptophan biosynthesis	22	3	0.73045	0.3141	1	1	0.0199
Lysine degradation	16	2	0.76946	0.26207	1	1	0
Pantothenate and CoA biosynthesis	16	2	0.76946	0.26207	1	1	0
Valine, leucine and isoleucine biosynthesis	24	3	0.78491	0.24218	1	1	0.02041
Fructose and mannose metabolism	17	2	0.79878	0.22467	1	1	0
Galactose metabolism	17	2	0.79878	0.22467	1	1	0
Butanoate metabolism	17	2	0.79878	0.22467	1	1	0
Lysine biosynthesis	19	2	0.84774	0.16519	1	1	0
Thiamine metabolism	11	1	0.86367	0.14657	1	1	0
Sphingolipid metabolism	11	1	0.86367	0.14657	1	1	0.07619
Arginine and proline metabolism	37	4	0.88518	0.12197	1	1	0.21767
Pyruvate metabolism	23	2	0.91476	0.089096	1	1	0.18394
Glutathione metabolism	23	2	0.91476	0.089096	1	1	0.59887
Glycolysis or Gluconeogenesis	24	2	0.92656	0.076274	1	1	0.09972
Cysteine and methionine metabolism	33	3	0.93001	0.072557	1	1	0.13408
Glycerolipid metabolism	15	1	0.93441	0.067841	1	1	0
Terpenoid backbone biosynthesis	15	1	0.93441	0.067841	1	1	0.14516
Valine, leucine and isoleucine degradation	16	1	0.94541	0.056141	1	1	0
Porphyrin and chlorophyll metabolism	20	1	0.97386	0.026488	1	1	0
Pyrimidine metabolism	35	2	0.98685	0.013241	1	1	0.04817
Amino sugar and nucleotide sugar metabolism	24	1	0.98753	0.012546	1	1	0
Glycerophospholipid metabolism	26	1	0.9914	0.0086351	1	1	0.04287
Tryptophan metabolism	27	1	0.99286	0.0071629	1	1	0.07692
Fatty acid metabolism	28	1	0.99408	0.005941	1	1	0
Biosynthesis of unsaturated fatty acids	42	2	0.99585	0.0041605	1	1	0
Fatty acid biosynthesis	37	1	0.99891	0.0010946	1	1	0
Purine metabolism	60	1	0.99999	1.3283e-05	1	1	0.02383

## Sheet: 1125 vs 1205
Pathway	Total	Hits	Raw p	-ln(p)	Holm adjust	FDR	Impact
Nitrogen metabolism	8	4	0.039779	3.2244	1	1	0.23529
Alanine, aspartate and glutamate metabolism	20	6	0.13599	1.9951	1	1	0.71568
Phenylalanine metabolism	7	2	0.37082	0.99204	1	1	0
Aminoacyl-tRNA biosynthesis	67	13	0.44004	0.8209	1	1	0
Tyrosine metabolism	19	4	0.46055	0.77533	1	1	1
Citrate cycle (TCA cycle)	20	4	0.5037	0.68578	1	1	0.23375
Cyanoamino acid metabolism	10	2	0.56561	0.56985	1	1	0
Vitamin B6 metabolism	11	2	0.62028	0.47759	1	1	0.13461
Starch and sucrose metabolism	18	3	0.66063	0.41456	1	1	0.33306
Arginine and proline metabolism	37	6	0.6881	0.37383	1	1	0.21767
Glycine, serine and threonine metabolism	26	4	0.7223	0.32532	1	1	0.13462
Glyoxylate and dicarboxylate metabolism	14	2	0.75251	0.28435	1	1	0.20652
beta-Alanine metabolism	7	1	0.75434	0.28192	1	1	0
Biotin metabolism	7	1	0.75434	0.28192	1	1	0.22857
Phenylalanine, tyrosine and tryptophan biosynthesis	22	3	0.79186	0.23337	1	1	0.0199
One carbon pool by folate	8	1	0.79919	0.22416	1	1	0.2093
Lysine degradation	16	2	0.817	0.20212	1	1	0
Pantothenate and CoA biosynthesis	16	2	0.817	0.20212	1	1	0
Histidine metabolism	16	2	0.817	0.20212	1	1	0.0708
Nicotinate and nicotinamide metabolism	9	1	0.83589	0.17926	1	1	0.30645
Valine, leucine and isoleucine biosynthesis	24	3	0.83995	0.17442	1	1	0.02041
Fructose and mannose metabolism	17	2	0.84328	0.17046	1	1	0
Galactose metabolism	17	2	0.84328	0.17046	1	1	0
Butanoate metabolism	17	2	0.84328	0.17046	1	1	0
Lysine biosynthesis	19	2	0.88587	0.12118	1	1	0
Sphingolipid metabolism	11	1	0.89049	0.11599	1	1	0.07619
Tryptophan metabolism	27	3	0.8941	0.11193	1	1	0.15384
Pyrimidine metabolism	35	4	0.90489	0.099946	1	1	0.02679
Pentose and glucuronate interconversions	12	1	0.91058	0.093678	1	1	0
Propanoate metabolism	14	1	0.94042	0.061427	1	1	0
Pyruvate metabolism	23	2	0.9409	0.060917	1	1	0.18394
Glutathione metabolism	23	2	0.9409	0.060917	1	1	0.59887
Glycolysis or Gluconeogenesis	24	2	0.95008	0.05121	1	1	0.09972
Glycerolipid metabolism	15	1	0.95139	0.049832	1	1	0
Terpenoid backbone biosynthesis	15	1	0.95139	0.049832	1	1	0.14516
Cysteine and methionine metabolism	33	3	0.95619	0.044794	1	1	0.13408
Valine, leucine and isoleucine degradation	16	1	0.96035	0.040459	1	1	0
Folate biosynthesis	18	1	0.97364	0.026715	1	1	0.10749
Porphyrin and chlorophyll metabolism	20	1	0.98249	0.017662	1	1	0
Amino sugar and nucleotide sugar metabolism	24	1	0.9923	0.0077256	1	1	0
Fatty acid metabolism	28	1	0.99663	0.0033739	1	1	0
Purine metabolism	60	4	0.99774	0.002265	1	1	0.03022
Fatty acid biosynthesis	37	1	0.99948	0.0005164	1	1	0
Biosynthesis of unsaturated fatty acids	42	1	0.99982	0.00018034	1	1	0

## Sheet: 1127 vs 1129
Pathway	Total	Hits	Raw p	-ln(p)	Holm adjust	FDR	Impact
Nitrogen metabolism	8	2	0.21611	1.5319	1	1	0.23529
Sphingolipid metabolism	11	2	0.34463	1.0653	1	1	0.07619
Vitamin B6 metabolism	11	2	0.34463	1.0653	1	1	0.11538
Citrate cycle (TCA cycle)	20	3	0.37944	0.96905	1	1	0.2024
Alanine, aspartate and glutamate metabolism	20	3	0.37944	0.96905	1	1	0.23529
Glyoxylate and dicarboxylate metabolism	14	2	0.46615	0.76324	1	1	0.20652
Phenylalanine metabolism	7	1	0.55838	0.58271	1	1	0
Galactose metabolism	17	2	0.57365	0.55574	1	1	0
Starch and sucrose metabolism	18	2	0.60587	0.5011	1	1	0.30994
One carbon pool by folate	8	1	0.60728	0.49877	1	1	0
Tyrosine metabolism	19	2	0.63623	0.45219	1	1	1
Cyanoamino acid metabolism	10	1	0.68956	0.3717	1	1	0
Riboflavin metabolism	11	1	0.72406	0.32289	1	1	0.27586
Pyruvate metabolism	23	2	0.73975	0.30145	1	1	0.18394
Glycolysis or Gluconeogenesis	24	2	0.76139	0.27261	1	1	0.09972
Propanoate metabolism	14	1	0.80637	0.21522	1	1	0
Glycerolipid metabolism	15	1	0.82798	0.18876	1	1	0
Terpenoid backbone biosynthesis	15	1	0.82798	0.18876	1	1	0.14516
Lysine degradation	16	1	0.84721	0.16581	1	1	0
Pantothenate and CoA biosynthesis	16	1	0.84721	0.16581	1	1	0
Fructose and mannose metabolism	17	1	0.86431	0.14582	1	1	0
Butanoate metabolism	17	1	0.86431	0.14582	1	1	0
Folate biosynthesis	18	1	0.87951	0.12839	1	1	0
Pyrimidine metabolism	35	2	0.91382	0.090117	1	1	0.04817
Phenylalanine, tyrosine and tryptophan biosynthesis	22	1	0.92521	0.077739	1	1	0.0199
Arginine and proline metabolism	37	2	0.92912	0.073521	1	1	0.00264
Valine, leucine and isoleucine biosynthesis	24	1	0.94112	0.060679	1	1	0
Amino sugar and nucleotide sugar metabolism	24	1	0.94112	0.060679	1	1	0
Glycine, serine and threonine metabolism	26	1	0.95368	0.047423	1	1	0
Glycerophospholipid metabolism	26	1	0.95368	0.047423	1	1	0.01115
Fatty acid metabolism	28	1	0.96359	0.037093	1	1	0
Cysteine and methionine metabolism	33	1	0.9801	0.020104	1	1	0
Aminoacyl-tRNA biosynthesis	67	3	0.98532	0.014791	1	1	0
Fatty acid biosynthesis	37	1	0.98776	0.012317	1	1	0
Biosynthesis of unsaturated fatty acids	42	1	0.99336	0.0066657	1	1	0
Purine metabolism	60	1	0.99929	0.000712	1	1	0

## Sheet: 1127 vs 1201
Pathway	Total	Hits	Raw p	-ln(p)	Holm adjust	FDR	Impact
Nitrogen metabolism	8	3	0.077901	2.5523	1	1	0.23529
Alanine, aspartate and glutamate metabolism	20	4	0.27069	1.3068	1	1	0.47549
Cyanoamino acid metabolism	10	2	0.39299	0.93398	1	1	0
Galactose metabolism	17	3	0.39957	0.91737	1	1	0
Starch and sucrose metabolism	18	3	0.43764	0.82636	1	1	0.33306
Sphingolipid metabolism	11	2	0.44233	0.81569	1	1	0.07619
Vitamin B6 metabolism	11	2	0.44233	0.81569	1	1	0.11538
Glycine, serine and threonine metabolism	26	4	0.46355	0.76884	1	1	0.13462
Citrate cycle (TCA cycle)	20	3	0.51081	0.67175	1	1	0.2024
Glyoxylate and dicarboxylate metabolism	14	2	0.57583	0.55195	1	1	0.20652
Phenylalanine metabolism	7	1	0.63368	0.45622	1	1	0
beta-Alanine metabolism	7	1	0.63368	0.45622	1	1	0
Butanoate metabolism	17	2	0.68475	0.37871	1	1	0
Tyrosine metabolism	19	2	0.74397	0.29576	1	1	0
Arginine and proline metabolism	37	4	0.75045	0.28708	1	1	0.13984
Riboflavin metabolism	11	1	0.79446	0.2301	1	1	0.27586
Phenylalanine, tyrosine and tryptophan biosynthesis	22	2	0.81496	0.20461	1	1	0.0199
Pyruvate metabolism	23	2	0.83444	0.181	1	1	0.18394
Valine, leucine and isoleucine biosynthesis	24	2	0.85206	0.1601	1	1	0
Glycolysis or Gluconeogenesis	24	2	0.85206	0.1601	1	1	0.09972
Glycerophospholipid metabolism	26	2	0.88231	0.12521	1	1	0.05402
Glycerolipid metabolism	15	1	0.88501	0.12216	1	1	0
Terpenoid backbone biosynthesis	15	1	0.88501	0.12216	1	1	0.14516
Pantothenate and CoA biosynthesis	16	1	0.9006	0.1047	1	1	0
Aminoacyl-tRNA biosynthesis	67	6	0.90578	0.09896	1	1	0
Fructose and mannose metabolism	17	1	0.91409	0.08983	1	1	0
Lysine biosynthesis	19	1	0.93586	0.06629	1	1	0
Porphyrin and chlorophyll metabolism	20	1	0.9446	0.056999	1	1	0
Cysteine and methionine metabolism	33	2	0.94888	0.052477	1	1	0
Pyrimidine metabolism	35	2	0.96004	0.040784	1	1	0.06468
Glutathione metabolism	23	1	0.96433	0.036321	1	1	0.16949
Amino sugar and nucleotide sugar metabolism	24	1	0.96921	0.031271	1	1	0
Tryptophan metabolism	27	1	0.98022	0.019974	1	1	0.07692
Fatty acid metabolism	28	1	0.98294	0.017203	1	1	0
Biosynthesis of unsaturated fatty acids	42	2	0.98351	0.01663	1	1	0
Fatty acid biosynthesis	37	1	0.99553	0.0044753	1	1	0
Purine metabolism	60	1	0.99986	0.00013507	1	1	0.00023

## Sheet: 1127 vs 1203
Pathway	Total	Hits	Raw p	-ln(p)	Holm adjust	FDR	Impact
Nitrogen metabolism	8	4	0.020564	3.8842	1	1	0.23529
Alanine, aspartate and glutamate metabolism	20	6	0.064171	2.7462	1	1	0.71568
Vitamin B6 metabolism	11	3	0.21887	1.5193	1	1	0.13461
Citrate cycle (TCA cycle)	20	4	0.34954	1.0511	1	1	0.23375
Cyanoamino acid metabolism	10	2	0.45473	0.78806	1	1	0
Galactose metabolism	17	3	0.47913	0.73578	1	1	0
Arginine and proline metabolism	37	6	0.48557	0.72244	1	1	0.13984
Sphingolipid metabolism	11	2	0.50714	0.67897	1	1	0.07619
Starch and sucrose metabolism	18	3	0.51963	0.65464	1	1	0.33306
Tyrosine metabolism	19	3	0.5584	0.58268	1	1	0
Glycine, serine and threonine metabolism	26	4	0.56133	0.57745	1	1	0.13462
Glyoxylate and dicarboxylate metabolism	14	2	0.64368	0.44056	1	1	0.20652
Phenylalanine metabolism	7	1	0.67958	0.38628	1	1	0
beta-Alanine metabolism	7	1	0.67958	0.38628	1	1	0
Butanoate metabolism	17	2	0.74882	0.28926	1	1	0
Riboflavin metabolism	11	1	0.83355	0.18206	1	1	0.27586
Phenylalanine, tyrosine and tryptophan biosynthesis	22	2	0.86542	0.14454	1	1	0.0199
Sulfur metabolism	13	1	0.88018	0.12762	1	1	0.12766
Pyruvate metabolism	23	2	0.8818	0.12579	1	1	0.18394
Valine, leucine and isoleucine biosynthesis	24	2	0.89634	0.10944	1	1	0
Glycolysis or Gluconeogenesis	24	2	0.89634	0.10944	1	1	0.09972
Propanoate metabolism	14	1	0.89838	0.10717	1	1	0
Aminoacyl-tRNA biosynthesis	67	7	0.90012	0.10523	1	1	0
Glycerolipid metabolism	15	1	0.91383	0.090116	1	1	0
Terpenoid backbone biosynthesis	15	1	0.91383	0.090116	1	1	0.14516
Pantothenate and CoA biosynthesis	16	1	0.92694	0.075866	1	1	0
Fructose and mannose metabolism	17	1	0.93807	0.063927	1	1	0
Lysine biosynthesis	19	1	0.95554	0.045482	1	1	0
Porphyrin and chlorophyll metabolism	20	1	0.96234	0.038391	1	1	0
Cysteine and methionine metabolism	33	2	0.96983	0.030638	1	1	0
Glutathione metabolism	23	1	0.97714	0.023128	1	1	0.16949
Pyrimidine metabolism	35	2	0.97731	0.02295	1	1	0.01028
Amino sugar and nucleotide sugar metabolism	24	1	0.98065	0.019539	1	1	0
Glycerophospholipid metabolism	26	1	0.98615	0.013947	1	1	0.04287
Tryptophan metabolism	27	1	0.98829	0.011784	1	1	0.07692
Fatty acid metabolism	28	1	0.99009	0.0099551	1	1	0
Biosynthesis of unsaturated fatty acids	42	2	0.99184	0.0081943	1	1	0
Purine metabolism	60	3	0.99685	0.003151	1	1	0.01243
Fatty acid biosynthesis	37	1	0.99783	0.0021701	1	1	0

## Sheet: 1127 vs 1205
Pathway	Total	Hits	Raw p	-ln(p)	Holm adjust	FDR	Impact
Nitrogen metabolism	8	3	0.14132	1.9567	1	1	0.23529
Alanine, aspartate and glutamate metabolism	20	5	0.24474	1.4075	1	1	0.59313
Citrate cycle (TCA cycle)	20	4	0.45299	0.7919	1	1	0.23375
Nicotinate and nicotinamide metabolism	9	2	0.47103	0.75283	1	1	0.58064
Galactose metabolism	17	3	0.57537	0.55275	1	1	0
Sphingolipid metabolism	11	2	0.58447	0.53705	1	1	0.07619
Vitamin B6 metabolism	11	2	0.58447	0.53705	1	1	0.13461
Starch and sucrose metabolism	18	3	0.61662	0.4835	1	1	0.33306
Tyrosine metabolism	19	3	0.65511	0.42295	1	1	1
Glyoxylate and dicarboxylate metabolism	14	2	0.71942	0.32931	1	1	0.20652
One carbon pool by folate	8	1	0.7775	0.25168	1	1	0
Arginine and proline metabolism	37	5	0.78603	0.24076	1	1	0.22031
Butanoate metabolism	17	2	0.81573	0.20368	1	1	0
Cyanoamino acid metabolism	10	1	0.84756	0.1654	1	1	0
Riboflavin metabolism	11	1	0.87386	0.13483	1	1	0.27586
Pyrimidine metabolism	35	4	0.87551	0.13295	1	1	0.05845
Pentose and glucuronate interconversions	12	1	0.89566	0.1102	1	1	0
Sulfur metabolism	13	1	0.91371	0.090245	1	1	0.12766
Pyruvate metabolism	23	2	0.92509	0.077869	1	1	0.18394
Propanoate metabolism	14	1	0.92865	0.074021	1	1	0
Valine, leucine and isoleucine biosynthesis	24	2	0.93591	0.066238	1	1	0
Glycolysis or Gluconeogenesis	24	2	0.93591	0.066238	1	1	0.09972
Glycerolipid metabolism	15	1	0.94102	0.060787	1	1	0
Terpenoid backbone biosynthesis	15	1	0.94102	0.060787	1	1	0.14516
Pantothenate and CoA biosynthesis	16	1	0.95126	0.049965	1	1	0
Histidine metabolism	16	1	0.95126	0.049965	1	1	0.0708
Glycine, serine and threonine metabolism	26	2	0.95329	0.047837	1	1	0.13462
Aminoacyl-tRNA biosynthesis	67	7	0.95913	0.041727	1	1	0
Fructose and mannose metabolism	17	1	0.95973	0.0411	1	1	0
Tryptophan metabolism	27	2	0.9602	0.040611	1	1	0.07692
Folate biosynthesis	18	1	0.96674	0.033825	1	1	0
Porphyrin and chlorophyll metabolism	20	1	0.97733	0.022935	1	1	0
Cysteine and methionine metabolism	33	2	0.98514	0.014972	1	1	0.13408
Glutathione metabolism	23	1	0.98726	0.012821	1	1	0.16949
Amino sugar and nucleotide sugar metabolism	24	1	0.98949	0.010562	1	1	0
Glycerophospholipid metabolism	26	1	0.99286	0.0071662	1	1	0.01115
Fatty acid metabolism	28	1	0.99515	0.0048599	1	1	0
Purine metabolism	60	4	0.9959	0.0041089	1	1	0.03626
Fatty acid biosynthesis	37	1	0.99916	0.00083844	1	1	0
Biosynthesis of unsaturated fatty acids	42	1	0.99969	0.00031323	1	1	0

[truncated: 6 more sheets: 1129 vs 1201, 1129 vs 1203, 1129 vs 1205, 1201 vs 1203, 1201 vs 1205, 1203 vs 1205]
