# Supplementary material for: Comparative metabolic profiling of the mycelium and fermentation broth of Penicillium restrictum from Peucedanum praeruptorum rhizosphere
Source: Environ Microbiol Rep. 2024 Jun 6;16(3):e13286. doi: 10.1111/1758-2229.13286 (PMC11156492; doi:10.1111/1758-2229.13286)
Supplement: Supplementary file 16 — Table S10. KEGG enrichment analysis of metabolic pathways. [file EMI4-16-e13286-s008.xlsx]

## Sheet: file explanation
Table 10 Mycelium Pathway Analysis
Pathway	Metabolic pathway name
Total	Number of metabolites in the pathway
Hits	Number of differential metabolite hits on the pathway
Raw p	P-values for metabolic pathway enrichment analysis
-ln(p)	P-values are taken as negative logarithms with e as the base (negative natural base logarithm)
Holm adjust	P-values corrected for multiple hypothesis testing by the Holm-Bonferroni method
FDR	P-value corrected for multiple hypothesis testing by false discovery rate (FDR) methodology
Impact	Impact values for metabolic pathway topology analysis

## Sheet: 1125 vs 1127
Pathway	Total	Hits	Raw p	-ln(p)	Holm adjust	FDR	Impact
Sphingolipid metabolism	11	3	0.32346	1.1287	1	1	0.23809
Phenylalanine metabolism	7	2	0.3741	0.98323	1	1	0
Amino sugar and nucleotide sugar metabolism	24	5	0.45136	0.79549	1	1	0.11383
Purine metabolism	60	10	0.6817	0.38317	1	1	0.20208
Cysteine and methionine metabolism	33	5	0.74888	0.28918	1	1	0.25778
Biotin metabolism	7	1	0.75679	0.27867	1	1	0.22857
Pyrimidine metabolism	35	5	0.79572	0.22851	1	1	0.13772
Phenylalanine, tyrosine and tryptophan biosynthesis	22	3	0.79581	0.2284	1	1	0.0199
Pantothenate and CoA biosynthesis	16	2	0.82007	0.19837	1	1	0
Nicotinate and nicotinamide metabolism	9	1	0.838	0.17674	1	1	0.1129
Valine, leucine and isoleucine biosynthesis	24	3	0.8434	0.17031	1	1	0.05478
Glycolysis or Gluconeogenesis	24	3	0.8434	0.17031	1	1	0.20336
Galactose metabolism	17	2	0.84612	0.16709	1	1	0
Pentose phosphate pathway	18	2	0.86872	0.14073	1	1	0.125
Glycine, serine and threonine metabolism	26	3	0.88114	0.12654	1	1	0.13462
Tyrosine metabolism	19	2	0.88825	0.1185	1	1	0
Thiamine metabolism	11	1	0.89221	0.11406	1	1	0
Vitamin B6 metabolism	11	1	0.89221	0.11406	1	1	0.01923
Alanine, aspartate and glutamate metabolism	20	2	0.90507	0.099738	1	1	0
Citrate cycle (TCA cycle)	20	2	0.90507	0.099738	1	1	0.10371
Sulfur metabolism	13	1	0.92835	0.074344	1	1	0.12766
Arginine and proline metabolism	37	4	0.92931	0.07331	1	1	0.08047
Glyoxylate and dicarboxylate metabolism	14	1	0.94161	0.060163	1	1	0.0942
Pyruvate metabolism	23	2	0.94246	0.059262	1	1	0.18394
Aminoacyl-tRNA biosynthesis	67	8	0.94588	0.055638	1	1	0
Terpenoid backbone biosynthesis	15	1	0.95243	0.04874	1	1	0.14516
Lysine degradation	16	1	0.96125	0.039517	1	1	0
Histidine metabolism	16	1	0.96125	0.039517	1	1	0.0708
Fructose and mannose metabolism	17	1	0.96845	0.032059	1	1	0
Butanoate metabolism	17	1	0.96845	0.032059	1	1	0
Tryptophan metabolism	27	2	0.97112	0.0293	1	1	0.15384
Starch and sucrose metabolism	18	1	0.97432	0.02602	1	1	0.23545
Lysine biosynthesis	19	1	0.9791	0.021125	1	1	0
Glycerophospholipid metabolism	26	1	0.99509	0.0049172	1	1	0.01115
Biosynthesis of unsaturated fatty acids	42	2	0.99815	0.0018567	1	1	0

## Sheet: 1125 vs 1129
Pathway	Total	Hits	Raw p	-ln(p)	Holm adjust	FDR	Impact
Sphingolipid metabolism	11	3	0.29277	1.2284	1	1	0.23809
Purine metabolism	60	11	0.46886	0.75744	1	1	0.23068
Amino sugar and nucleotide sugar metabolism	24	4	0.61871	0.48012	1	1	0.11383
Phenylalanine metabolism	7	1	0.73656	0.30576	1	1	0
Biotin metabolism	7	1	0.73656	0.30576	1	1	0.22857
Pyrimidine metabolism	35	5	0.75279	0.28397	1	1	0.13772
Pantothenate and CoA biosynthesis	16	2	0.79432	0.23026	1	1	0
Valine, leucine and isoleucine biosynthesis	24	3	0.81402	0.20577	1	1	0.07519
Nicotinate and nicotinamide metabolism	9	1	0.82045	0.1979	1	1	0.30645
Pentose phosphate pathway	18	2	0.84661	0.16652	1	1	0.125
Tyrosine metabolism	19	2	0.86797	0.1416	1	1	0
Tryptophan metabolism	27	3	0.87338	0.13538	1	1	0.23076
Thiamine metabolism	11	1	0.87774	0.1304	1	1	0
Vitamin B6 metabolism	11	1	0.87774	0.1304	1	1	0.01923
Phenylalanine, tyrosine and tryptophan biosynthesis	22	2	0.91678	0.086886	1	1	0
Sulfur metabolism	13	1	0.91684	0.086822	1	1	0.12766
Glyoxylate and dicarboxylate metabolism	14	1	0.93144	0.071023	1	1	0.0942
Glycolysis or Gluconeogenesis	24	2	0.93934	0.06258	1	1	0.10443
Terpenoid backbone biosynthesis	15	1	0.94349	0.058168	1	1	0.14516
Cysteine and methionine metabolism	33	3	0.94446	0.057144	1	1	0.18555
Valine, leucine and isoleucine degradation	16	1	0.95344	0.047683	1	1	0
Lysine degradation	16	1	0.95344	0.047683	1	1	0
Histidine metabolism	16	1	0.95344	0.047683	1	1	0.0708
Glycine, serine and threonine metabolism	26	2	0.95604	0.044958	1	1	0.13462
Fructose and mannose metabolism	17	1	0.96164	0.039115	1	1	0
Galactose metabolism	17	1	0.96164	0.039115	1	1	0
Aminoacyl-tRNA biosynthesis	67	7	0.96326	0.037434	1	1	0
Starch and sucrose metabolism	18	1	0.96841	0.032103	1	1	0.23545
Lysine biosynthesis	19	1	0.97399	0.026358	1	1	0
Alanine, aspartate and glutamate metabolism	20	1	0.97859	0.021646	1	1	0
Citrate cycle (TCA cycle)	20	1	0.97859	0.021646	1	1	0.05354
Biosynthesis of unsaturated fatty acids	42	3	0.98549	0.014621	1	1	0
Pyruvate metabolism	23	1	0.98807	0.011998	1	1	0
Glycerophospholipid metabolism	26	1	0.99337	0.0066488	1	1	0.01115
Arginine and proline metabolism	37	1	0.99925	0.00075324	1	1	0

## Sheet: 1125 vs 1201
Pathway	Total	Hits	Raw p	-ln(p)	Holm adjust	FDR	Impact
Phenylalanine metabolism	7	2	0.4165	0.87588	1	1	0
Amino sugar and nucleotide sugar metabolism	24	5	0.52906	0.63666	1	1	0.11383
Purine metabolism	60	12	0.53462	0.6262	1	1	0.24231
Propanoate metabolism	14	3	0.54352	0.60968	1	1	0
Glyoxylate and dicarboxylate metabolism	14	3	0.54352	0.60968	1	1	0.27899
Tyrosine metabolism	19	3	0.75767	0.27751	1	1	0
Biotin metabolism	7	1	0.78682	0.23975	1	1	0.22857
beta-Alanine metabolism	7	1	0.78682	0.23975	1	1	1
Citrate cycle (TCA cycle)	20	3	0.78916	0.23679	1	1	0.16978
Phenylalanine, tyrosine and tryptophan biosynthesis	22	3	0.84203	0.17194	1	1	0.0199
Pantothenate and CoA biosynthesis	16	2	0.85626	0.15518	1	1	0
Nicotinate and nicotinamide metabolism	9	1	0.86328	0.14701	1	1	0.30645
Galactose metabolism	17	2	0.87929	0.12865	1	1	0
Pentose phosphate pathway	18	2	0.89888	0.1066	1	1	0.125
Sphingolipid metabolism	11	1	0.91242	0.09165	1	1	0
Thiamine metabolism	11	1	0.91242	0.09165	1	1	0
Riboflavin metabolism	11	1	0.91242	0.09165	1	1	0.27586
Lysine biosynthesis	19	2	0.91549	0.088292	1	1	0.11429
Cysteine and methionine metabolism	33	4	0.91801	0.08555	1	1	0.25778
Alanine, aspartate and glutamate metabolism	20	2	0.92953	0.073075	1	1	0
Pentose and glucuronate interconversions	12	1	0.92994	0.072636	1	1	0.27273
Pyrimidine metabolism	35	4	0.93891	0.063032	1	1	0.12744
Sulfur metabolism	13	1	0.94397	0.057663	1	1	0.12766
Pyruvate metabolism	23	2	0.95961	0.041229	1	1	0.11392
Terpenoid backbone biosynthesis	15	1	0.96419	0.036464	1	1	0.14516
Valine, leucine and isoleucine biosynthesis	24	2	0.96657	0.034006	1	1	0.05478
Glycolysis or Gluconeogenesis	24	2	0.96657	0.034006	1	1	0.10443
Lysine degradation	16	1	0.97139	0.029029	1	1	0
Histidine metabolism	16	1	0.97139	0.029029	1	1	0.0708
Fructose and mannose metabolism	17	1	0.97714	0.023121	1	1	0
Butanoate metabolism	17	1	0.97714	0.023121	1	1	0
Glycerophospholipid metabolism	26	2	0.9772	0.023068	1	1	0.05517
Glycine, serine and threonine metabolism	26	2	0.9772	0.023068	1	1	0.13462
Biosynthesis of unsaturated fatty acids	42	4	0.97956	0.02065	1	1	0
Tryptophan metabolism	27	2	0.98121	0.018972	1	1	0.15384
Starch and sucrose metabolism	18	1	0.98175	0.01842	1	1	0.23545
Aminoacyl-tRNA biosynthesis	67	7	0.98891	0.011156	1	1	0
Arginine and proline metabolism	37	2	0.99746	0.0025472	1	1	0

## Sheet: 1125 vs 1203
Pathway	Total	Hits	Raw p	-ln(p)	Holm adjust	FDR	Impact
Glyoxylate and dicarboxylate metabolism	14	4	0.15627	1.8562	1	1	0.37319
Citrate cycle (TCA cycle)	20	4	0.37253	0.98744	1	1	0.22332
Purine metabolism	60	10	0.44887	0.80102	1	1	0.24789
Propanoate metabolism	14	2	0.66163	0.41305	1	1	0
Phenylalanine metabolism	7	1	0.69175	0.36853	1	1	0
Biotin metabolism	7	1	0.69175	0.36853	1	1	0.22857
Pantothenate and CoA biosynthesis	16	2	0.73408	0.30913	1	1	0
Valine, leucine and isoleucine biosynthesis	24	3	0.74258	0.29763	1	1	0.07519
Nicotinate and nicotinamide metabolism	9	1	0.7802	0.24821	1	1	0.30645
Pentose phosphate pathway	18	2	0.79301	0.23192	1	1	0.125
Starch and sucrose metabolism	18	2	0.79301	0.23192	1	1	0.25857
Tyrosine metabolism	19	2	0.81795	0.20096	1	1	0
Alanine, aspartate and glutamate metabolism	20	2	0.84018	0.17414	1	1	0.01961
Thiamine metabolism	11	1	0.8434	0.17031	1	1	0
Sphingolipid metabolism	11	1	0.8434	0.17031	1	1	0.1619
Pentose and glucuronate interconversions	12	1	0.86787	0.14172	1	1	0.27273
Phenylalanine, tyrosine and tryptophan biosynthesis	22	2	0.87747	0.13071	1	1	0
Sulfur metabolism	13	1	0.88853	0.11818	1	1	0.12766
Amino sugar and nucleotide sugar metabolism	24	2	0.90664	0.098015	1	1	0
Terpenoid backbone biosynthesis	15	1	0.92072	0.082594	1	1	0.14516
Glycerophospholipid metabolism	26	2	0.92925	0.073378	1	1	0.05266
Glycine, serine and threonine metabolism	26	2	0.92925	0.073378	1	1	0.13462
Valine, leucine and isoleucine degradation	16	1	0.93317	0.069171	1	1	0
Histidine metabolism	16	1	0.93317	0.069171	1	1	0.0708
Tryptophan metabolism	27	2	0.93853	0.063444	1	1	0.15384
Arginine and proline metabolism	37	3	0.94303	0.058661	1	1	0.12532
Fructose and mannose metabolism	17	1	0.94367	0.057979	1	1	0
Galactose metabolism	17	1	0.94367	0.057979	1	1	0
Butanoate metabolism	17	1	0.94367	0.057979	1	1	0
Aminoacyl-tRNA biosynthesis	67	6	0.9633	0.03739	1	1	0
Biosynthesis of unsaturated fatty acids	42	3	0.97013	0.030322	1	1	0
Cysteine and methionine metabolism	33	2	0.97415	0.026194	1	1	0.05147
Pyruvate metabolism	23	1	0.9799	0.020306	1	1	0
Pyrimidine metabolism	35	2	0.98078	0.01941	1	1	0.06477
Glycolysis or Gluconeogenesis	24	1	0.98308	0.017061	1	1	0.00079

## Sheet: 1125 vs 1205
Pathway	Total	Hits	Raw p	-ln(p)	Holm adjust	FDR	Impact
Purine metabolism	60	12	0.23032	1.4683	1	1	0.25975
Riboflavin metabolism	11	2	0.54241	0.61173	1	1	0.17241
Glyoxylate and dicarboxylate metabolism	14	2	0.67894	0.38722	1	1	0.26087
Phenylalanine metabolism	7	1	0.70353	0.35165	1	1	0
beta-Alanine metabolism	7	1	0.70353	0.35165	1	1	1
Pantothenate and CoA biosynthesis	16	2	0.75029	0.2873	1	1	0
Galactose metabolism	17	2	0.7806	0.24769	1	1	0
Nicotinate and nicotinamide metabolism	9	1	0.79095	0.23452	1	1	0.30645
Cysteine and methionine metabolism	33	4	0.79713	0.22674	1	1	0.25778
Pentose phosphate pathway	18	2	0.80766	0.21361	1	1	0.125
Starch and sucrose metabolism	18	2	0.80766	0.21361	1	1	0.25857
Lysine biosynthesis	19	2	0.83173	0.18424	1	1	0.11429
Thiamine metabolism	11	1	0.85273	0.15932	1	1	0
Citrate cycle (TCA cycle)	20	2	0.85308	0.15891	1	1	0.1008
Pentose and glucuronate interconversions	12	1	0.87643	0.1319	1	1	0.27273
Phenylalanine, tyrosine and tryptophan biosynthesis	22	2	0.88857	0.11814	1	1	0
Sulfur metabolism	13	1	0.89634	0.10943	1	1	0.12766
Propanoate metabolism	14	1	0.91306	0.090949	1	1	0
Amino sugar and nucleotide sugar metabolism	24	2	0.91602	0.08772	1	1	0.06098
Valine, leucine and isoleucine biosynthesis	24	2	0.91602	0.08772	1	1	0.07519
Terpenoid backbone biosynthesis	15	1	0.92711	0.075687	1	1	0.14516
Valine, leucine and isoleucine degradation	16	1	0.93889	0.063053	1	1	0
Lysine degradation	16	1	0.93889	0.063053	1	1	0
Tryptophan metabolism	27	2	0.94561	0.055922	1	1	0.15384
Fructose and mannose metabolism	17	1	0.94879	0.052571	1	1	0
Tyrosine metabolism	19	1	0.96405	0.036609	1	1	0
Aminoacyl-tRNA biosynthesis	67	6	0.9707	0.029735	1	1	0
Biosynthesis of unsaturated fatty acids	42	3	0.97497	0.02535	1	1	0
Pyruvate metabolism	23	1	0.98234	0.017819	1	1	0
Pyrimidine metabolism	35	2	0.98374	0.016391	1	1	0.0166
Glycolysis or Gluconeogenesis	24	1	0.98522	0.014888	1	1	0.00079
Arginine and proline metabolism	37	2	0.98809	0.011982	1	1	0.08047
Glycine, serine and threonine metabolism	26	1	0.98966	0.010393	1	1	0
Glycerophospholipid metabolism	26	1	0.98966	0.010393	1	1	0.04402

## Sheet: 1127 vs 1129
Pathway	Total	Hits	Raw p	-ln(p)	Holm adjust	FDR	Impact
Sphingolipid metabolism	11	3	0.18086	1.71	1	1	0.31429
Purine metabolism	60	11	0.18262	1.7004	1	1	0.30196
beta-Alanine metabolism	7	2	0.24615	1.4018	1	1	1
Glycine, serine and threonine metabolism	26	5	0.27604	1.2872	1	1	0.32448
Alanine, aspartate and glutamate metabolism	20	4	0.28727	1.2473	1	1	0.4951
Nitrogen metabolism	8	2	0.3005	1.2023	1	1	0
Pantothenate and CoA biosynthesis	16	3	0.37729	0.97474	1	1	0
Cyanoamino acid metabolism	10	2	0.4064	0.90042	1	1	0
Aminoacyl-tRNA biosynthesis	67	10	0.43478	0.83292	1	1	0.09302
Citrate cycle (TCA cycle)	20	3	0.52956	0.63571	1	1	0.15097
Arginine and proline metabolism	37	5	0.58688	0.53293	1	1	0.26252
Glyoxylate and dicarboxylate metabolism	14	2	0.59102	0.52591	1	1	0.26087
Phenylalanine metabolism	7	1	0.64396	0.44012	1	1	0
Valine, leucine and isoleucine biosynthesis	24	3	0.65921	0.41672	1	1	0.02041
Amino sugar and nucleotide sugar metabolism	24	3	0.65921	0.41672	1	1	0.06098
Galactose metabolism	17	2	0.69941	0.35752	1	1	0
Butanoate metabolism	17	2	0.69941	0.35752	1	1	0
Nicotinate and nicotinamide metabolism	9	1	0.73538	0.30737	1	1	0.30645
Lysine biosynthesis	19	2	0.75773	0.27742	1	1	0
Methane metabolism	11	1	0.80347	0.21881	1	1	0.16667
Phenylalanine, tyrosine and tryptophan biosynthesis	22	2	0.82694	0.19002	1	1	0
Cysteine and methionine metabolism	33	3	0.8529	0.15911	1	1	0.02076
Glycolysis or Gluconeogenesis	24	2	0.86272	0.14766	1	1	0.09972
Propanoate metabolism	14	1	0.8744	0.13422	1	1	0
Glycerophospholipid metabolism	26	2	0.89166	0.11467	1	1	0.01979
Valine, leucine and isoleucine degradation	16	1	0.9069	0.097727	1	1	0
Lysine degradation	16	1	0.9069	0.097727	1	1	0
Histidine metabolism	16	1	0.9069	0.097727	1	1	0.0708
Fructose and mannose metabolism	17	1	0.91986	0.083529	1	1	0
Pentose phosphate pathway	18	1	0.93104	0.071453	1	1	0
Starch and sucrose metabolism	18	1	0.93104	0.071453	1	1	0.23545
Tyrosine metabolism	19	1	0.94067	0.061165	1	1	0
Porphyrin and chlorophyll metabolism	20	1	0.94896	0.052387	1	1	0
Pyrimidine metabolism	35	2	0.96454	0.036109	1	1	0.07927
Glutathione metabolism	23	1	0.96755	0.032988	1	1	0.16949
Pyruvate metabolism	23	1	0.96755	0.032988	1	1	0.18394
Tryptophan metabolism	27	1	0.98231	0.01785	1	1	0.07692
Biosynthesis of unsaturated fatty acids	42	1	0.99823	0.0017696	1	1	0

## Sheet: 1127 vs 1201
Table S10 KEGG enrichment analysis of metabolic pathways
Pathway	Total	Hits	Raw p	-ln(p)	Holm adjust	FDR	Impact
Glyoxylate and dicarboxylate metabolism	14	4	0.14052	1.9624	1	1	0.37319
Citrate cycle (TCA cycle)	20	5	0.16222	1.8188	1	1	0.27349
Alanine, aspartate and glutamate metabolism	20	4	0.34381	1.0677	1	1	0.01961
Pantothenate and CoA biosynthesis	16	3	0.43174	0.83993	1	1	0
Purine metabolism	60	9	0.54506	0.60686	1	1	0.20262
Propanoate metabolism	14	2	0.63909	0.44771	1	1	0
Biotin metabolism	7	1	0.67647	0.39086	1	1	0.22857
Valine, leucine and isoleucine degradation	16	2	0.71271	0.33868	1	1	0
Nitrogen metabolism	8	1	0.72487	0.32176	1	1	0.23529
Butanoate metabolism	17	2	0.7446	0.29491	1	1	0
Nicotinate and nicotinamide metabolism	9	1	0.76607	0.26648	1	1	0.30645
Cyanoamino acid metabolism	10	1	0.80115	0.22171	1	1	0
Arginine and proline metabolism	37	4	0.82544	0.19184	1	1	0.12532
Vitamin B6 metabolism	11	1	0.831	0.18513	1	1	0.01923
Sphingolipid metabolism	11	1	0.831	0.18513	1	1	0.31429
Pyruvate metabolism	23	2	0.87886	0.12913	1	1	0.29786
Cysteine and methionine metabolism	33	3	0.891	0.11541	1	1	0.05147
Valine, leucine and isoleucine biosynthesis	24	2	0.89361	0.11248	1	1	0.02041
Amino sugar and nucleotide sugar metabolism	24	2	0.89361	0.11248	1	1	0.06098
Biosynthesis of unsaturated fatty acids	42	4	0.894	0.11204	1	1	0
Glycerolipid metabolism	15	1	0.91201	0.092099	1	1	0
Fructose and mannose metabolism	17	1	0.9366	0.065504	1	1	0
Tyrosine metabolism	19	1	0.95435	0.046728	1	1	0
Lysine biosynthesis	19	1	0.95435	0.046728	1	1	0.11429
Glycolysis or Gluconeogenesis	24	1	0.97999	0.020211	1	1	0.09893
Glycine, serine and threonine metabolism	26	1	0.98564	0.014467	1	1	0
Glycerophospholipid metabolism	26	1	0.98564	0.014467	1	1	0.00864
Pyrimidine metabolism	35	1	0.9968	0.0032018	1	1	0.04817
Aminoacyl-tRNA biosynthesis	67	3	0.99876	0.0012421	1	1	0

## Sheet: 1127 vs 1203
Pathway	Total	Hits	Raw p	-ln(p)	Holm adjust	FDR	Impact
Sphingolipid metabolism	11	4	0.12273	2.0978	1	1	0.55238
beta-Alanine metabolism	7	2	0.3741	0.98323	1	1	1
Propanoate metabolism	14	3	0.48417	0.72532	1	1	0
Cyanoamino acid metabolism	10	2	0.56946	0.56306	1	1	0
Pantothenate and CoA biosynthesis	16	3	0.58081	0.54332	1	1	0
Tyrosine metabolism	19	3	0.7027	0.35282	1	1	0
Aminoacyl-tRNA biosynthesis	67	11	0.7063	0.34772	1	1	0.09302
Glycine, serine and threonine metabolism	26	4	0.72741	0.31826	1	1	0.32448
Alanine, aspartate and glutamate metabolism	20	3	0.73684	0.30538	1	1	0.12255
Cysteine and methionine metabolism	33	5	0.74888	0.28918	1	1	0.23786
Glyoxylate and dicarboxylate metabolism	14	2	0.75599	0.27973	1	1	0.0942
Phenylalanine metabolism	7	1	0.75679	0.27867	1	1	0
Biotin metabolism	7	1	0.75679	0.27867	1	1	0.22857
Phenylalanine, tyrosine and tryptophan biosynthesis	22	3	0.79581	0.2284	1	1	0.0199
Purine metabolism	60	9	0.79815	0.22545	1	1	0.19339
Nitrogen metabolism	8	1	0.80148	0.2213	1	1	0
Nicotinate and nicotinamide metabolism	9	1	0.838	0.17674	1	1	0.1129
Amino sugar and nucleotide sugar metabolism	24	3	0.8434	0.17031	1	1	0.11383
Pentose phosphate pathway	18	2	0.86872	0.14073	1	1	0.125
Lysine biosynthesis	19	2	0.88825	0.1185	1	1	0
Riboflavin metabolism	11	1	0.89221	0.11406	1	1	0
Vitamin B6 metabolism	11	1	0.89221	0.11406	1	1	0.01923
Methane metabolism	11	1	0.89221	0.11406	1	1	0.16667
Citrate cycle (TCA cycle)	20	2	0.90507	0.099738	1	1	0.07737
Valine, leucine and isoleucine biosynthesis	24	2	0.95146	0.049753	1	1	0.02041
Valine, leucine and isoleucine degradation	16	1	0.96125	0.039517	1	1	0
Lysine degradation	16	1	0.96125	0.039517	1	1	0
Histidine metabolism	16	1	0.96125	0.039517	1	1	0.0708
Biosynthesis of unsaturated fatty acids	42	4	0.96482	0.035809	1	1	0
Galactose metabolism	17	1	0.96845	0.032059	1	1	0
Butanoate metabolism	17	1	0.96845	0.032059	1	1	0
Pyrimidine metabolism	35	3	0.96899	0.031496	1	1	0.07927
Starch and sucrose metabolism	18	1	0.97432	0.02602	1	1	0.02312
Arginine and proline metabolism	37	3	0.97743	0.022834	1	1	0.08047
Glycolysis or Gluconeogenesis	24	1	0.99257	0.0074601	1	1	0.10364
Glycerophospholipid metabolism	26	1	0.99509	0.0049172	1	1	0.01115
Tryptophan metabolism	27	1	0.99602	0.0039912	1	1	0.07692

## Sheet: 1127 vs 1205
Pathway	Total	Hits	Raw p	-ln(p)	Holm adjust	FDR	Impact
Sphingolipid metabolism	11	4	0.1725	1.7574	1	1	0.55238
beta-Alanine metabolism	7	2	0.43904	0.82318	1	1	1
Pantothenate and CoA biosynthesis	16	3	0.67079	0.39931	1	1	0
Vitamin B6 metabolism	11	2	0.69591	0.36253	1	1	0.01923
Lysine biosynthesis	19	3	0.78405	0.24328	1	1	0.11429
Phenylalanine metabolism	7	1	0.80163	0.22111	1	1	0
Biotin metabolism	7	1	0.80163	0.22111	1	1	0.22857
Nitrogen metabolism	8	1	0.84275	0.17108	1	1	0
Phenylalanine, tyrosine and tryptophan biosynthesis	22	3	0.86324	0.14707	1	1	0.0199
Nicotinate and nicotinamide metabolism	9	1	0.87539	0.13309	1	1	0.1129
Galactose metabolism	17	2	0.89449	0.11151	1	1	0
Amino sugar and nucleotide sugar metabolism	24	3	0.90076	0.10452	1	1	0.11383
Cyanoamino acid metabolism	10	1	0.90128	0.10394	1	1	0
Purine metabolism	60	9	0.90193	0.10322	1	1	0.09451
Pentose phosphate pathway	18	2	0.9125	0.091571	1	1	0.125
Aminoacyl-tRNA biosynthesis	67	10	0.91508	0.088746	1	1	0
Thiamine metabolism	11	1	0.92182	0.081406	1	1	0
Riboflavin metabolism	11	1	0.92182	0.081406	1	1	0.27586
Tyrosine metabolism	19	2	0.92761	0.075147	1	1	0
Glycine, serine and threonine metabolism	26	3	0.92879	0.073876	1	1	0.13462
Cysteine and methionine metabolism	33	4	0.93366	0.068643	1	1	0.24699
Pentose and glucuronate interconversions	12	1	0.9381	0.063895	1	1	0.27273
Alanine, aspartate and glutamate metabolism	20	2	0.94024	0.061618	1	1	0.12255
Pyrimidine metabolism	35	4	0.95156	0.049652	1	1	0.12744
Propanoate metabolism	14	1	0.96124	0.039533	1	1	0
Glyoxylate and dicarboxylate metabolism	14	1	0.96124	0.039533	1	1	0.0942
Arginine and proline metabolism	37	4	0.96495	0.035683	1	1	0.08047
Valine, leucine and isoleucine biosynthesis	24	2	0.97279	0.02759	1	1	0.02041
Valine, leucine and isoleucine degradation	16	1	0.97576	0.024542	1	1	0
Lysine degradation	16	1	0.97576	0.024542	1	1	0
Histidine metabolism	16	1	0.97576	0.024542	1	1	0.0708
Starch and sucrose metabolism	18	1	0.98486	0.015259	1	1	0.02312
Biosynthesis of unsaturated fatty acids	42	4	0.98492	0.015195	1	1	0
Citrate cycle (TCA cycle)	20	1	0.99055	0.0094924	1	1	0.05354
Glycolysis or Gluconeogenesis	24	1	0.99634	0.0036697	1	1	0.10364
Glycerophospholipid metabolism	26	1	0.99772	0.002279	1	1	0.01115
Tryptophan metabolism	27	1	0.99821	0.0017953	1	1	0.07692

[truncated: 6 more sheets: 1129 vs 1201, 1129 vs 1203, 1129 vs 1205, 1201 vs 1203, 1201 vs 1205, 1203 vs 1205]
